# Supplementary material for: Global trends and inequalities in the burden of drug use disorders: a comprehensive analysis from 1990 to 2021 with future projections
Source: Front Public Health. 2025 Oct 30;13:1655575. doi: 10.3389/fpubh.2025.1655575 (PMC12611819; doi:10.3389/fpubh.2025.1655575)
Supplement: Supplementary Table — The SDI values of locations from 1980 to 2021. [file Data_Sheet_1.csv]

location_id	year_id	mean_value	lower_value	upper_value
1	1980	0.487328501746839	0.487328501746839	0.487328501746839
4	1980	0.403542901517985	0.403542901517985	0.403542901517985
5	1980	0.404018171771619	0.404018171771619	0.404018171771619
6	1980	0.39001000053183	0.39001000053183	0.39001000053183
7	1980	0.477353608213836	0.477353608213836	0.477353608213836
9	1980	0.386548047772482	0.386548047772482	0.386548047772482
10	1980	0.26284611366156	0.26284611366156	0.26284611366156
11	1980	0.359261592043787	0.359261592043787	0.359261592043787
12	1980	0.213787254033077	0.213787254033077	0.213787254033077
13	1980	0.465305839317801	0.465305839317801	0.465305839317801
14	1980	0.251210031200947	0.251210031200947	0.251210031200947
15	1980	0.249566239703846	0.249566239703846	0.249566239703846
16	1980	0.473509584488109	0.473509584488109	0.473509584488109
17	1980	0.460615686259779	0.460615686259779	0.460615686259779
18	1980	0.420320903867144	0.420320903867144	0.420320903867144
19	1980	0.190575743878802	0.190575743878802	0.190575743878802
20	1980	0.351206033523616	0.351206033523616	0.351206033523616
21	1980	0.349187431285841	0.349187431285841	0.349187431285841
22	1980	0.490412471641169	0.490412471641169	0.490412471641169
23	1980	0.40654739678986	0.40654739678986	0.40654739678986
24	1980	0.390909146868042	0.390909146868042	0.390909146868042
25	1980	0.407599925603817	0.407599925603817	0.407599925603817
26	1980	0.259975116207383	0.259975116207383	0.259975116207383
27	1980	0.437535409339296	0.437535409339296	0.437535409339296
28	1980	0.262731229299137	0.262731229299137	0.262731229299137
29	1980	0.401559507506836	0.401559507506836	0.401559507506836
30	1980	0.316338465336222	0.316338465336222	0.316338465336222
31	1980	0.618098778170492	0.618098778170492	0.618098778170492
32	1980	0.545839226709025	0.545839226709025	0.545839226709025
33	1980	0.551896425295633	0.551896425295633	0.551896425295633
34	1980	0.584475269213274	0.584475269213274	0.584475269213274
35	1980	0.629195533502522	0.629195533502522	0.629195533502522
36	1980	0.591232798666215	0.591232798666215	0.591232798666215
37	1980	0.50610372462163	0.50610372462163	0.50610372462163
38	1980	0.404545046028043	0.404545046028043	0.404545046028043
39	1980	0.428722411886217	0.428722411886217	0.428722411886217
40	1980	0.532581854026078	0.532581854026078	0.532581854026078
41	1980	0.488470809038548	0.488470809038548	0.488470809038548
42	1980	0.59566490059292	0.59566490059292	0.59566490059292
43	1980	0.526911652014716	0.526911652014716	0.526911652014716
44	1980	0.489540301460899	0.489540301460899	0.489540301460899
45	1980	0.575937775709316	0.575937775709316	0.575937775709316
46	1980	0.625948373130497	0.625948373130497	0.625948373130497
47	1980	0.647827578131356	0.647827578131356	0.647827578131356
48	1980	0.605767823096799	0.605767823096799	0.605767823096799
49	1980	0.577998063972976	0.577998063972976	0.577998063972976
50	1980	0.646788090899968	0.646788090899968	0.646788090899968
51	1980	0.599200556272128	0.599200556272128	0.599200556272128
52	1980	0.552054381349734	0.552054381349734	0.552054381349734
53	1980	0.588951844693374	0.588951844693374	0.588951844693374
54	1980	0.623251057472856	0.623251057472856	0.623251057472856
55	1980	0.669228099360186	0.669228099360186	0.669228099360186
56	1980	0.646546265630648	0.646546265630648	0.646546265630648
57	1980	0.594203365115759	0.594203365115759	0.594203365115759
58	1980	0.648095701844682	0.648095701844682	0.648095701844682
59	1980	0.660981945270098	0.660981945270098	0.660981945270098
60	1980	0.652086538517147	0.652086538517147	0.652086538517147
61	1980	0.592754089102161	0.592754089102161	0.592754089102161
62	1980	0.654514676962819	0.654514676962819	0.654514676962819
63	1980	0.626953869324514	0.626953869324514	0.626953869324514
64	1980	0.707686160815425	0.707686160815425	0.707686160815425
65	1980	0.705545300183809	0.705545300183809	0.705545300183809
66	1980	0.591269088253939	0.591269088253939	0.591269088253939
67	1980	0.74263454044878	0.74263454044878	0.74263454044878
68	1980	0.572827313806768	0.572827313806768	0.572827313806768
69	1980	0.600567381213698	0.600567381213698	0.600567381213698
70	1980	0.685858294349671	0.685858294349671	0.685858294349671
71	1980	0.677126775813705	0.677126775813705	0.677126775813705
72	1980	0.720549690082899	0.720549690082899	0.720549690082899
73	1980	0.69507567026064	0.69507567026064	0.69507567026064
74	1980	0.738815507558124	0.738815507558124	0.738815507558124
75	1980	0.701620095795149	0.701620095795149	0.701620095795149
76	1980	0.682734369019256	0.682734369019256	0.682734369019256
77	1980	0.58399009666706	0.58399009666706	0.58399009666706
78	1980	0.759663739720449	0.759663739720449	0.759663739720449
79	1980	0.708541697714816	0.708541697714816	0.708541697714816
80	1980	0.67191790030958	0.67191790030958	0.67191790030958
81	1980	0.771005942750585	0.771005942750585	0.771005942750585
82	1980	0.600661907294436	0.600661907294436	0.600661907294436
83	1980	0.702520770260564	0.702520770260564	0.702520770260564
84	1980	0.656796370273773	0.656796370273773	0.656796370273773
85	1980	0.654847084109749	0.654847084109749	0.654847084109749
86	1980	0.646004251812293	0.646004251812293	0.646004251812293
87	1980	0.735787019415404	0.735787019415404	0.735787019415404
88	1980	0.607091234645107	0.607091234645107	0.607091234645107
89	1980	0.754474799899173	0.754474799899173	0.754474799899173
90	1980	0.753025534077307	0.753025534077307	0.753025534077307
91	1980	0.532679647282862	0.532679647282862	0.532679647282862
92	1980	0.56315024989068	0.56315024989068	0.56315024989068
93	1980	0.759853354829285	0.759853354829285	0.759853354829285
94	1980	0.832542669867523	0.832542669867523	0.832542669867523
95	1980	0.705903329541911	0.705903329541911	0.705903329541911
96	1980	0.553201292200932	0.553201292200932	0.553201292200932
97	1980	0.552400631345442	0.552400631345442	0.552400631345442
98	1980	0.550115782220532	0.550115782220532	0.550115782220532
99	1980	0.551479598801879	0.551479598801879	0.551479598801879
100	1980	0.746935981844808	0.746935981844808	0.746935981844808
101	1980	0.749141443307283	0.749141443307283	0.749141443307283
102	1980	0.746410427736326	0.746410427736326	0.746410427736326
103	1980	0.440743883713626	0.440743883713626	0.440743883713626
104	1980	0.468547314982686	0.468547314982686	0.468547314982686
105	1980	0.534534369058979	0.534534369058979	0.534534369058979
106	1980	0.620556220058258	0.620556220058258	0.620556220058258
107	1980	0.60528448433326	0.60528448433326	0.60528448433326
108	1980	0.340243433237166	0.340243433237166	0.340243433237166
109	1980	0.506646079748376	0.506646079748376	0.506646079748376
110	1980	0.518029361798032	0.518029361798032	0.518029361798032
111	1980	0.375443006098793	0.375443006098793	0.375443006098793
112	1980	0.406722075296047	0.406722075296047	0.406722075296047
113	1980	0.463302961832335	0.463302961832335	0.463302961832335
114	1980	0.268946840428834	0.268946840428834	0.268946840428834
115	1980	0.487085772617428	0.487085772617428	0.487085772617428
116	1980	0.384405224777932	0.384405224777932	0.384405224777932
117	1980	0.370977312401447	0.370977312401447	0.370977312401447
118	1980	0.438875194529084	0.438875194529084	0.438875194529084
119	1980	0.567738526106635	0.567738526106635	0.567738526106635
120	1980	0.450259122205086	0.450259122205086	0.450259122205086
121	1980	0.374807432951296	0.374807432951296	0.374807432951296
122	1980	0.478717583603174	0.478717583603174	0.478717583603174
123	1980	0.457002154123137	0.457002154123137	0.457002154123137
124	1980	0.435234794397207	0.435234794397207	0.435234794397207
125	1980	0.442424437490819	0.442424437490819	0.442424437490819
126	1980	0.489665239146048	0.489665239146048	0.489665239146048
127	1980	0.318765060465438	0.318765060465438	0.318765060465438
128	1980	0.268375176691479	0.268375176691479	0.268375176691479
129	1980	0.276490303780101	0.276490303780101	0.276490303780101
130	1980	0.444787900949956	0.444787900949956	0.444787900949956
131	1980	0.27136340853563	0.27136340853563	0.27136340853563
132	1980	0.487356755792795	0.487356755792795	0.487356755792795
133	1980	0.486449674060969	0.486449674060969	0.486449674060969
134	1980	0.432188927511591	0.432188927511591	0.432188927511591
135	1980	0.432104500254629	0.432104500254629	0.432104500254629
136	1980	0.426169264322391	0.426169264322391	0.426169264322391
137	1980	0.349320733159711	0.349320733159711	0.349320733159711
138	1980	0.349320733159711	0.349320733159711	0.349320733159711
139	1980	0.343998920538281	0.343998920538281	0.343998920538281
140	1980	0.502275118964564	0.502275118964564	0.502275118964564
141	1980	0.331685946718606	0.331685946718606	0.331685946718606
142	1980	0.300519561979828	0.300519561979828	0.300519561979828
143	1980	0.335781384624419	0.335781384624419	0.335781384624419
144	1980	0.435902804535303	0.435902804535303	0.435902804535303
145	1980	0.545114970880855	0.545114970880855	0.545114970880855
146	1980	0.495578721295018	0.495578721295018	0.495578721295018
147	1980	0.411828609775955	0.411828609775955	0.411828609775955
148	1980	0.279790017752581	0.279790017752581	0.279790017752581
149	1980	0.350274806284287	0.350274806284287	0.350274806284287
150	1980	0.323278201419639	0.323278201419639	0.323278201419639
151	1980	0.588609449237326	0.588609449237326	0.588609449237326
152	1980	0.443730452867838	0.443730452867838	0.443730452867838
153	1980	0.350668957271613	0.350668957271613	0.350668957271613
154	1980	0.377601352658046	0.377601352658046	0.377601352658046
155	1980	0.385762839134859	0.385762839134859	0.385762839134859
156	1980	0.461559503610119	0.461559503610119	0.461559503610119
157	1980	0.15727970899844	0.15727970899844	0.15727970899844
158	1980	0.270685033951012	0.270685033951012	0.270685033951012
159	1980	0.270685033951012	0.270685033951012	0.270685033951012
160	1980	0.154615606448095	0.154615606448095	0.154615606448095
161	1980	0.168540021552759	0.168540021552759	0.168540021552759
162	1980	0.142358518065596	0.142358518065596	0.142358518065596
163	1980	0.284534634559211	0.284534634559211	0.284534634559211
164	1980	0.154152850162623	0.154152850162623	0.154152850162623
165	1980	0.249452722769361	0.249452722769361	0.249452722769361
166	1980	0.255143394002058	0.255143394002058	0.255143394002058
167	1980	0.256465873977284	0.256465873977284	0.256465873977284
168	1980	0.223575747865222	0.223575747865222	0.223575747865222
169	1980	0.181356083092444	0.181356083092444	0.181356083092444
170	1980	0.325844159367942	0.325844159367942	0.325844159367942
171	1980	0.249963153601509	0.249963153601509	0.249963153601509
172	1980	0.217947661509113	0.217947661509113	0.217947661509113
173	1980	0.380971716579639	0.380971716579639	0.380971716579639
174	1980	0.200281217967219	0.200281217967219	0.200281217967219
175	1980	0.175229026799336	0.175229026799336	0.175229026799336
176	1980	0.183368413097555	0.183368413097555	0.183368413097555
177	1980	0.300981569043524	0.300981569043524	0.300981569043524
178	1980	0.168603771217605	0.168603771217605	0.168603771217605
179	1980	0.116816831405844	0.116816831405844	0.116816831405844
181	1980	0.248740284309078	0.248740284309078	0.248740284309078
182	1980	0.167332577499714	0.167332577499714	0.167332577499714
183	1980	0.491156497058756	0.491156497058756	0.491156497058756
184	1980	0.155480821173764	0.155480821173764	0.155480821173764
185	1980	0.216856478917094	0.216856478917094	0.216856478917094
186	1980	0.486886858079355	0.486886858079355	0.486886858079355
187	1980	0.0772997400653346	0.0772997400653346	0.0772997400653346
189	1980	0.218793687239349	0.218793687239349	0.218793687239349
190	1980	0.168939194402154	0.168939194402154	0.168939194402154
191	1980	0.262146723861945	0.262146723861945	0.262146723861945
192	1980	0.437878768171302	0.437878768171302	0.437878768171302
193	1980	0.301238381721079	0.301238381721079	0.301238381721079
194	1980	0.285263691239874	0.285263691239874	0.285263691239874
195	1980	0.393267046559515	0.393267046559515	0.393267046559515
196	1980	0.474595547490699	0.474595547490699	0.474595547490699
197	1980	0.31304607551476	0.31304607551476	0.31304607551476
198	1980	0.307586743548696	0.307586743548696	0.307586743548696
199	1980	0.234605172180006	0.234605172180006	0.234605172180006
200	1980	0.18207326161897	0.18207326161897	0.18207326161897
201	1980	0.0989397568460528	0.0989397568460528	0.0989397568460528
202	1980	0.228182408835445	0.228182408835445	0.228182408835445
203	1980	0.221190507351999	0.221190507351999	0.221190507351999
204	1980	0.0932314506951707	0.0932314506951707	0.0932314506951707
205	1980	0.220707978411118	0.220707978411118	0.220707978411118
206	1980	0.176349554389835	0.176349554389835	0.176349554389835
207	1980	0.32054017207075	0.32054017207075	0.32054017207075
208	1980	0.153039529441906	0.153039529441906	0.153039529441906
209	1980	0.177267327802901	0.177267327802901	0.177267327802901
210	1980	0.212220835283183	0.212220835283183	0.212220835283183
211	1980	0.109480842631442	0.109480842631442	0.109480842631442
212	1980	0.28170863371413	0.28170863371413	0.28170863371413
213	1980	0.064292405055137	0.064292405055137	0.064292405055137
214	1980	0.270477523619074	0.270477523619074	0.270477523619074
215	1980	0.280893260449642	0.280893260449642	0.280893260449642
216	1980	0.171381669775393	0.171381669775393	0.171381669775393
217	1980	0.186617996347383	0.186617996347383	0.186617996347383
218	1980	0.225429150180571	0.225429150180571	0.225429150180571
298	1980	0.609108847908479	0.609108847908479	0.609108847908479
305	1980	0.647305218877464	0.647305218877464	0.647305218877464
320	1980	0.497599769669395	0.497599769669395	0.497599769669395
349	1980	0.727313530480258	0.727313530480258	0.727313530480258
351	1980	0.688121296427079	0.688121296427079	0.688121296427079
367	1980	0.812478975767436	0.812478975767436	0.812478975767436
369	1980	0.528918228854138	0.528918228854138	0.528918228854138
374	1980	0.520303044810158	0.520303044810158	0.520303044810158
376	1980	0.661896783138188	0.661896783138188	0.661896783138188
380	1980	0.620548078100019	0.620548078100019	0.620548078100019
385	1980	0.60927884886035	0.60927884886035	0.60927884886035
393	1980	0.471284207014897	0.471284207014897	0.471284207014897
396	1980	0.747795009985297	0.747795009985297	0.747795009985297
413	1980	0.468692965278251	0.468692965278251	0.468692965278251
416	1980	0.357328420024619	0.357328420024619	0.357328420024619
422	1980	0.608464168619771	0.608464168619771	0.608464168619771
435	1980	0.184993180399828	0.184993180399828	0.184993180399828
522	1980	0.245903128855023	0.245903128855023	0.245903128855023
1	1981	0.491661155502541	0.491661155502541	0.491661155502541
4	1981	0.411933654621604	0.411933654621604	0.411933654621604
5	1981	0.412232360300747	0.412232360300747	0.412232360300747
6	1981	0.398095091359411	0.398095091359411	0.398095091359411
7	1981	0.480067944373413	0.480067944373413	0.480067944373413
9	1981	0.394799035495377	0.394799035495377	0.394799035495377
10	1981	0.264971425521995	0.264971425521995	0.264971425521995
11	1981	0.369504192165947	0.369504192165947	0.369504192165947
12	1981	0.219260639788768	0.219260639788768	0.219260639788768
13	1981	0.47369771726561	0.47369771726561	0.47369771726561
14	1981	0.255552338916726	0.255552338916726	0.255552338916726
15	1981	0.257570559765517	0.257570559765517	0.257570559765517
16	1981	0.478711544504116	0.478711544504116	0.478711544504116
17	1981	0.465131103817636	0.465131103817636	0.465131103817636
18	1981	0.428661694360876	0.428661694360876	0.428661694360876
19	1981	0.196926730669015	0.196926730669015	0.196926730669015
20	1981	0.358056809088978	0.358056809088978	0.358056809088978
21	1981	0.353691723214217	0.353691723214217	0.353691723214217
22	1981	0.494706344573781	0.494706344573781	0.494706344573781
23	1981	0.406354927576531	0.406354927576531	0.406354927576531
24	1981	0.394384696897993	0.394384696897993	0.394384696897993
25	1981	0.413873765610033	0.413873765610033	0.413873765610033
26	1981	0.265281599039545	0.265281599039545	0.265281599039545
27	1981	0.442836484149309	0.442836484149309	0.442836484149309
28	1981	0.267184117416024	0.267184117416024	0.267184117416024
29	1981	0.409340957573386	0.409340957573386	0.409340957573386
30	1981	0.320341657704957	0.320341657704957	0.320341657704957
31	1981	0.619875090003023	0.619875090003023	0.619875090003023
32	1981	0.547222721152866	0.547222721152866	0.547222721152866
33	1981	0.551319847031372	0.551319847031372	0.551319847031372
34	1981	0.58793112770867	0.58793112770867	0.58793112770867
35	1981	0.631285550626961	0.631285550626961	0.631285550626961
36	1981	0.592663275790739	0.592663275790739	0.592663275790739
37	1981	0.507346584619785	0.507346584619785	0.507346584619785
38	1981	0.410939448583768	0.410939448583768	0.410939448583768
39	1981	0.431252232616864	0.431252232616864	0.431252232616864
40	1981	0.535554260814527	0.535554260814527	0.535554260814527
41	1981	0.489968129233733	0.489968129233733	0.489968129233733
42	1981	0.599532513617888	0.599532513617888	0.599532513617888
43	1981	0.53253957071078	0.53253957071078	0.53253957071078
44	1981	0.496922255688324	0.496922255688324	0.496922255688324
45	1981	0.580520555907591	0.580520555907591	0.580520555907591
46	1981	0.629943115333253	0.629943115333253	0.629943115333253
47	1981	0.6527152002062	0.6527152002062	0.6527152002062
48	1981	0.61409278962186	0.61409278962186	0.61409278962186
49	1981	0.581777715695098	0.581777715695098	0.581777715695098
50	1981	0.652311905137163	0.652311905137163	0.652311905137163
51	1981	0.59825320547177	0.59825320547177	0.59825320547177
52	1981	0.561068825795065	0.561068825795065	0.561068825795065
53	1981	0.593128795462907	0.593128795462907	0.593128795462907
54	1981	0.626307320746691	0.626307320746691	0.626307320746691
55	1981	0.675173683331664	0.675173683331664	0.675173683331664
56	1981	0.64798333073857	0.64798333073857	0.64798333073857
57	1981	0.597775159856371	0.597775159856371	0.597775159856371
58	1981	0.65006535038521	0.65006535038521	0.65006535038521
59	1981	0.661526384385528	0.661526384385528	0.661526384385528
60	1981	0.658576338214434	0.658576338214434	0.658576338214434
61	1981	0.59335743243597	0.59335743243597	0.59335743243597
62	1981	0.655805176595851	0.655805176595851	0.655805176595851
63	1981	0.628428892914341	0.628428892914341	0.628428892914341
64	1981	0.712444467898732	0.712444467898732	0.712444467898732
65	1981	0.7102324839703	0.7102324839703	0.7102324839703
66	1981	0.600324123907722	0.600324123907722	0.600324123907722
67	1981	0.747135291286289	0.747135291286289	0.747135291286289
68	1981	0.580983555530281	0.580983555530281	0.580983555530281
69	1981	0.610427856326328	0.610427856326328	0.610427856326328
70	1981	0.689918626211362	0.689918626211362	0.689918626211362
71	1981	0.681031206742524	0.681031206742524	0.681031206742524
72	1981	0.725916658091248	0.725916658091248	0.725916658091248
73	1981	0.700832027181214	0.700832027181214	0.700832027181214
74	1981	0.741319265112235	0.741319265112235	0.741319265112235
75	1981	0.705109238928835	0.705109238928835	0.705109238928835
76	1981	0.688936074246928	0.688936074246928	0.688936074246928
77	1981	0.588149409616205	0.588149409616205	0.588149409616205
78	1981	0.766156501508397	0.766156501508397	0.766156501508397
79	1981	0.712680430084393	0.712680430084393	0.712680430084393
80	1981	0.677651845615489	0.677651845615489	0.677651845615489
81	1981	0.775961971119276	0.775961971119276	0.775961971119276
82	1981	0.608028502499615	0.608028502499615	0.608028502499615
83	1981	0.710222059278213	0.710222059278213	0.710222059278213
84	1981	0.664272464404757	0.664272464404757	0.664272464404757
85	1981	0.65927940569462	0.65927940569462	0.65927940569462
86	1981	0.652339956290948	0.652339956290948	0.652339956290948
87	1981	0.740135702146986	0.740135702146986	0.740135702146986
88	1981	0.614284743015018	0.614284743015018	0.614284743015018
89	1981	0.759497389893085	0.759497389893085	0.759497389893085
90	1981	0.758790928927958	0.758790928927958	0.758790928927958
91	1981	0.538888300370759	0.538888300370759	0.538888300370759
92	1981	0.571583802748403	0.571583802748403	0.571583802748403
93	1981	0.76463524098307	0.76463524098307	0.76463524098307
94	1981	0.834887723953031	0.834887723953031	0.834887723953031
95	1981	0.711531233636276	0.711531233636276	0.711531233636276
96	1981	0.558394508972154	0.558394508972154	0.558394508972154
97	1981	0.558916030583133	0.558916030583133	0.558916030583133
98	1981	0.553382261578029	0.553382261578029	0.553382261578029
99	1981	0.557381235637132	0.557381235637132	0.557381235637132
100	1981	0.750221831670278	0.750221831670278	0.750221831670278
101	1981	0.753062643012391	0.753062643012391	0.753062643012391
102	1981	0.749633105373785	0.749633105373785	0.749633105373785
103	1981	0.447621896148547	0.447621896148547	0.447621896148547
104	1981	0.474107305195505	0.474107305195505	0.474107305195505
105	1981	0.542770620556795	0.542770620556795	0.542770620556795
106	1981	0.626249093529056	0.626249093529056	0.626249093529056
107	1981	0.606978102120394	0.606978102120394	0.606978102120394
108	1981	0.34820747731293	0.34820747731293	0.34820747731293
109	1981	0.510735600155836	0.510735600155836	0.510735600155836
110	1981	0.521576269061359	0.521576269061359	0.521576269061359
111	1981	0.384039941177492	0.384039941177492	0.384039941177492
112	1981	0.409427128560401	0.409427128560401	0.409427128560401
113	1981	0.465540541942063	0.465540541942063	0.465540541942063
114	1981	0.272991780254869	0.272991780254869	0.272991780254869
115	1981	0.493195842661192	0.493195842661192	0.493195842661192
116	1981	0.395032521749112	0.395032521749112	0.395032521749112
117	1981	0.378476746086799	0.378476746086799	0.378476746086799
118	1981	0.442183286430115	0.442183286430115	0.442183286430115
119	1981	0.572276270918168	0.572276270918168	0.572276270918168
120	1981	0.457862166740027	0.457862166740027	0.457862166740027
121	1981	0.380507943747891	0.380507943747891	0.380507943747891
122	1981	0.486143205948807	0.486143205948807	0.486143205948807
123	1981	0.465017270539405	0.465017270539405	0.465017270539405
124	1981	0.442673657072404	0.442673657072404	0.442673657072404
125	1981	0.448564644567926	0.448564644567926	0.448564644567926
126	1981	0.495410482807429	0.495410482807429	0.495410482807429
127	1981	0.327910736250835	0.327910736250835	0.327910736250835
128	1981	0.275578072338036	0.275578072338036	0.275578072338036
129	1981	0.282697224764792	0.282697224764792	0.282697224764792
130	1981	0.452807182930576	0.452807182930576	0.452807182930576
131	1981	0.278431376128974	0.278431376128974	0.278431376128974
132	1981	0.495835401796165	0.495835401796165	0.495835401796165
133	1981	0.492934209842631	0.492934209842631	0.492934209842631
134	1981	0.438599937194376	0.438599937194376	0.438599937194376
135	1981	0.438535857892237	0.438535857892237	0.438535857892237
136	1981	0.432298238367304	0.432298238367304	0.432298238367304
137	1981	0.356646526020056	0.356646526020056	0.356646526020056
138	1981	0.356646526020056	0.356646526020056	0.356646526020056
139	1981	0.356583056166378	0.356583056166378	0.356583056166378
140	1981	0.511669506541318	0.511669506541318	0.511669506541318
141	1981	0.34032123655962	0.34032123655962	0.34032123655962
142	1981	0.29726125140252	0.29726125140252	0.29726125140252
143	1981	0.344435450975327	0.344435450975327	0.344435450975327
144	1981	0.450856751232971	0.450856751232971	0.450856751232971
145	1981	0.560005405490353	0.560005405490353	0.560005405490353
146	1981	0.499407051352531	0.499407051352531	0.499407051352531
147	1981	0.424397682375834	0.424397682375834	0.424397682375834
148	1981	0.288215687418355	0.288215687418355	0.288215687418355
149	1981	0.356831104968645	0.356831104968645	0.356831104968645
150	1981	0.332418929741676	0.332418929741676	0.332418929741676
151	1981	0.596089855447283	0.596089855447283	0.596089855447283
152	1981	0.455183831250378	0.455183831250378	0.455183831250378
153	1981	0.359872992376205	0.359872992376205	0.359872992376205
154	1981	0.388185389984931	0.388185389984931	0.388185389984931
155	1981	0.393136765324239	0.393136765324239	0.393136765324239
156	1981	0.478517597736284	0.478517597736284	0.478517597736284
157	1981	0.162155058101654	0.162155058101654	0.162155058101654
158	1981	0.273639549506472	0.273639549506472	0.273639549506472
159	1981	0.273639549506472	0.273639549506472	0.273639549506472
160	1981	0.154736531683982	0.154736531683982	0.154736531683982
161	1981	0.171890928504384	0.171890928504384	0.171890928504384
162	1981	0.148255670568316	0.148255670568316	0.148255670568316
163	1981	0.287271254022734	0.287271254022734	0.287271254022734
164	1981	0.157864464408077	0.157864464408077	0.157864464408077
165	1981	0.254285400062013	0.254285400062013	0.254285400062013
166	1981	0.259686317845782	0.259686317845782	0.259686317845782
167	1981	0.261255750262	0.261255750262	0.261255750262
168	1981	0.227972195207512	0.227972195207512	0.227972195207512
169	1981	0.185086953465431	0.185086953465431	0.185086953465431
170	1981	0.336413966774166	0.336413966774166	0.336413966774166
171	1981	0.254070968937471	0.254070968937471	0.254070968937471
172	1981	0.220978029315762	0.220978029315762	0.220978029315762
173	1981	0.39041101159563	0.39041101159563	0.39041101159563
174	1981	0.203594321000566	0.203594321000566	0.203594321000566
175	1981	0.178452621990078	0.178452621990078	0.178452621990078
176	1981	0.190265537682265	0.190265537682265	0.190265537682265
177	1981	0.303511502672297	0.303511502672297	0.303511502672297
178	1981	0.172977742362754	0.172977742362754	0.172977742362754
179	1981	0.12021037319081	0.12021037319081	0.12021037319081
181	1981	0.253199334506342	0.253199334506342	0.253199334506342
182	1981	0.170559715769274	0.170559715769274	0.170559715769274
183	1981	0.502078129012533	0.502078129012533	0.502078129012533
184	1981	0.157501119716844	0.157501119716844	0.157501119716844
185	1981	0.222519038521464	0.222519038521464	0.222519038521464
186	1981	0.499135931941305	0.499135931941305	0.499135931941305
187	1981	0.0712841306325598	0.0712841306325598	0.0712841306325598
189	1981	0.22382289327325	0.22382289327325	0.22382289327325
190	1981	0.170220791682124	0.170220791682124	0.170220791682124
191	1981	0.268445633714078	0.268445633714078	0.268445633714078
192	1981	0.444376459018458	0.444376459018458	0.444376459018458
193	1981	0.311653552367698	0.311653552367698	0.311653552367698
194	1981	0.290866074979743	0.290866074979743	0.290866074979743
195	1981	0.400604532098246	0.400604532098246	0.400604532098246
196	1981	0.480811757110541	0.480811757110541	0.480811757110541
197	1981	0.321494814671616	0.321494814671616	0.321494814671616
198	1981	0.31549716010848	0.31549716010848	0.31549716010848
199	1981	0.239142507255228	0.239142507255228	0.239142507255228
200	1981	0.18613468042634	0.18613468042634	0.18613468042634
201	1981	0.101922490599257	0.101922490599257	0.101922490599257
202	1981	0.234558378675022	0.234558378675022	0.234558378675022
203	1981	0.224441267689396	0.224441267689396	0.224441267689396
204	1981	0.0935702118724584	0.0935702118724584	0.0935702118724584
205	1981	0.225604629220611	0.225604629220611	0.225604629220611
206	1981	0.181480154428598	0.181480154428598	0.181480154428598
207	1981	0.326042846695057	0.326042846695057	0.326042846695057
208	1981	0.155521643428888	0.155521643428888	0.155521643428888
209	1981	0.178788779361379	0.178788779361379	0.178788779361379
210	1981	0.21430845495568	0.21430845495568	0.21430845495568
211	1981	0.111469771128331	0.111469771128331	0.111469771128331
212	1981	0.287388842009117	0.287388842009117	0.287388842009117
213	1981	0.0657818258635827	0.0657818258635827	0.0657818258635827
214	1981	0.275558016193279	0.275558016193279	0.275558016193279
215	1981	0.285357510053131	0.285357510053131	0.285357510053131
216	1981	0.177045385958711	0.177045385958711	0.177045385958711
217	1981	0.189205057927269	0.189205057927269	0.189205057927269
218	1981	0.230636914489184	0.230636914489184	0.230636914489184
298	1981	0.610109377256381	0.610109377256381	0.610109377256381
305	1981	0.652584969090925	0.652584969090925	0.652584969090925
320	1981	0.506281765709146	0.506281765709146	0.506281765709146
349	1981	0.731386856093033	0.731386856093033	0.731386856093033
351	1981	0.689967134201542	0.689967134201542	0.689967134201542
367	1981	0.815777154538162	0.815777154538162	0.815777154538162
369	1981	0.53121975265177	0.53121975265177	0.53121975265177
374	1981	0.526460377067812	0.526460377067812	0.526460377067812
376	1981	0.666861409716433	0.666861409716433	0.666861409716433
380	1981	0.624713482382122	0.624713482382122	0.624713482382122
385	1981	0.618127556316826	0.618127556316826	0.618127556316826
393	1981	0.481552022245503	0.481552022245503	0.481552022245503
396	1981	0.755520709483207	0.755520709483207	0.755520709483207
413	1981	0.475128850172751	0.475128850172751	0.475128850172751
416	1981	0.359218585938312	0.359218585938312	0.359218585938312
422	1981	0.614080344479407	0.614080344479407	0.614080344479407
435	1981	0.187086568066559	0.187086568066559	0.187086568066559
522	1981	0.251297432869988	0.251297432869988	0.251297432869988
1	1982	0.4951115407408	0.4951115407408	0.4951115407408
4	1982	0.418450794793308	0.418450794793308	0.418450794793308
5	1982	0.418110807204307	0.418110807204307	0.418110807204307
6	1982	0.404047926843035	0.404047926843035	0.404047926843035
7	1982	0.482379679531735	0.482379679531735	0.482379679531735
9	1982	0.402832514632106	0.402832514632106	0.402832514632106
10	1982	0.267223445496446	0.267223445496446	0.267223445496446
11	1982	0.37919774528332	0.37919774528332	0.37919774528332
12	1982	0.224797625674303	0.224797625674303	0.224797625674303
13	1982	0.482659671285389	0.482659671285389	0.482659671285389
14	1982	0.260488264966496	0.260488264966496	0.260488264966496
15	1982	0.266088985671319	0.266088985671319	0.266088985671319
16	1982	0.483796926765776	0.483796926765776	0.483796926765776
17	1982	0.470146671982211	0.470146671982211	0.470146671982211
18	1982	0.437263785861534	0.437263785861534	0.437263785861534
19	1982	0.203463700696673	0.203463700696673	0.203463700696673
20	1982	0.36381168012034	0.36381168012034	0.36381168012034
21	1982	0.357937098475954	0.357937098475954	0.357937098475954
22	1982	0.498515776624742	0.498515776624742	0.498515776624742
23	1982	0.405785509092829	0.405785509092829	0.405785509092829
24	1982	0.397302307366331	0.397302307366331	0.397302307366331
25	1982	0.419771211826212	0.419771211826212	0.419771211826212
26	1982	0.270395305533662	0.270395305533662	0.270395305533662
27	1982	0.447893730021119	0.447893730021119	0.447893730021119
28	1982	0.271257557739122	0.271257557739122	0.271257557739122
29	1982	0.417995799611573	0.417995799611573	0.417995799611573
30	1982	0.324123109390579	0.324123109390579	0.324123109390579
31	1982	0.620292084783346	0.620292084783346	0.620292084783346
32	1982	0.548119008433226	0.548119008433226	0.548119008433226
33	1982	0.549864573153225	0.549864573153225	0.549864573153225
34	1982	0.590950265852907	0.590950265852907	0.590950265852907
35	1982	0.632891489177071	0.632891489177071	0.632891489177071
36	1982	0.593348488912124	0.593348488912124	0.593348488912124
37	1982	0.508099336527032	0.508099336527032	0.508099336527032
38	1982	0.417731432241077	0.417731432241077	0.417731432241077
39	1982	0.433693130369685	0.433693130369685	0.433693130369685
40	1982	0.538533691842959	0.538533691842959	0.538533691842959
41	1982	0.491153234322963	0.491153234322963	0.491153234322963
42	1982	0.602183210660669	0.602183210660669	0.602183210660669
43	1982	0.537538820333588	0.537538820333588	0.537538820333588
44	1982	0.503953803819485	0.503953803819485	0.503953803819485
45	1982	0.584777645697843	0.584777645697843	0.584777645697843
46	1982	0.633390703899277	0.633390703899277	0.633390703899277
47	1982	0.655394548170842	0.655394548170842	0.655394548170842
48	1982	0.6213038470089	0.6213038470089	0.6213038470089
49	1982	0.585418602820188	0.585418602820188	0.585418602820188
50	1982	0.657165602126782	0.657165602126782	0.657165602126782
51	1982	0.595953796497836	0.595953796497836	0.595953796497836
52	1982	0.569537028870018	0.569537028870018	0.569537028870018
53	1982	0.594741823718992	0.594741823718992	0.594741823718992
54	1982	0.627187135479346	0.627187135479346	0.627187135479346
55	1982	0.681520933952202	0.681520933952202	0.681520933952202
56	1982	0.647751210712975	0.647751210712975	0.647751210712975
57	1982	0.598781653384299	0.598781653384299	0.598781653384299
58	1982	0.651489647666103	0.651489647666103	0.651489647666103
59	1982	0.659864738271403	0.659864738271403	0.659864738271403
60	1982	0.662416833665953	0.662416833665953	0.662416833665953
61	1982	0.593533347681758	0.593533347681758	0.593533347681758
62	1982	0.655713902516676	0.655713902516676	0.655713902516676
63	1982	0.627487991123074	0.627487991123074	0.627487991123074
64	1982	0.717459906578936	0.717459906578936	0.717459906578936
65	1982	0.715416917946388	0.715416917946388	0.715416917946388
66	1982	0.609195876103352	0.609195876103352	0.609195876103352
67	1982	0.75089039578207	0.75089039578207	0.75089039578207
68	1982	0.591168672210685	0.591168672210685	0.591168672210685
69	1982	0.619969722919926	0.619969722919926	0.619969722919926
70	1982	0.694455515693996	0.694455515693996	0.694455515693996
71	1982	0.685483038120377	0.685483038120377	0.685483038120377
72	1982	0.731371316665505	0.731371316665505	0.731371316665505
73	1982	0.706714422534273	0.706714422534273	0.706714422534273
74	1982	0.744283106566397	0.744283106566397	0.744283106566397
75	1982	0.711670355480149	0.711670355480149	0.711670355480149
76	1982	0.696040391403701	0.696040391403701	0.696040391403701
77	1982	0.591708517423186	0.591708517423186	0.591708517423186
78	1982	0.772032137939361	0.772032137939361	0.772032137939361
79	1982	0.71714253745748	0.71714253745748	0.71714253745748
80	1982	0.684840457941691	0.684840457941691	0.684840457941691
81	1982	0.781613564628185	0.781613564628185	0.781613564628185
82	1982	0.615060967619363	0.615060967619363	0.615060967619363
83	1982	0.718538808396225	0.718538808396225	0.718538808396225
84	1982	0.671957070685372	0.671957070685372	0.671957070685372
85	1982	0.663848278257609	0.663848278257609	0.663848278257609
86	1982	0.658295982291964	0.658295982291964	0.658295982291964
87	1982	0.745207797093738	0.745207797093738	0.745207797093738
88	1982	0.620940154017753	0.620940154017753	0.620940154017753
89	1982	0.763775042733334	0.763775042733334	0.763775042733334
90	1982	0.764821711441827	0.764821711441827	0.764821711441827
91	1982	0.544569320013521	0.544569320013521	0.544569320013521
92	1982	0.579623945671381	0.579623945671381	0.579623945671381
93	1982	0.7693554044936	0.7693554044936	0.7693554044936
94	1982	0.838018451995989	0.838018451995989	0.838018451995989
95	1982	0.716156075346773	0.716156075346773	0.716156075346773
96	1982	0.56405806351688	0.56405806351688	0.56405806351688
97	1982	0.564851268520417	0.564851268520417	0.564851268520417
98	1982	0.558920487392315	0.558920487392315	0.558920487392315
99	1982	0.56175578189594	0.56175578189594	0.56175578189594
100	1982	0.753566815029534	0.753566815029534	0.753566815029534
101	1982	0.756617164685811	0.756617164685811	0.756617164685811
102	1982	0.752971768038729	0.752971768038729	0.752971768038729
103	1982	0.454274730687672	0.454274730687672	0.454274730687672
104	1982	0.479174357031671	0.479174357031671	0.479174357031671
105	1982	0.551210414866347	0.551210414866347	0.551210414866347
106	1982	0.634072040508946	0.634072040508946	0.634072040508946
107	1982	0.609455834082596	0.609455834082596	0.609455834082596
108	1982	0.355945263901425	0.355945263901425	0.355945263901425
109	1982	0.513632043738899	0.513632043738899	0.513632043738899
110	1982	0.524660861444408	0.524660861444408	0.524660861444408
111	1982	0.392527795870381	0.392527795870381	0.392527795870381
112	1982	0.410875857284829	0.410875857284829	0.410875857284829
113	1982	0.466879147650604	0.466879147650604	0.466879147650604
114	1982	0.276662519921122	0.276662519921122	0.276662519921122
115	1982	0.498857508021608	0.498857508021608	0.498857508021608
116	1982	0.405322380900114	0.405322380900114	0.405322380900114
117	1982	0.388187633350082	0.388187633350082	0.388187633350082
118	1982	0.446602958364511	0.446602958364511	0.446602958364511
119	1982	0.577082801402046	0.577082801402046	0.577082801402046
120	1982	0.464925657227867	0.464925657227867	0.464925657227867
121	1982	0.38595415617235	0.38595415617235	0.38595415617235
122	1982	0.492879092036185	0.492879092036185	0.492879092036185
123	1982	0.472474998908928	0.472474998908928	0.472474998908928
124	1982	0.4496823723936	0.4496823723936	0.4496823723936
125	1982	0.454103393920041	0.454103393920041	0.454103393920041
126	1982	0.499538744033023	0.499538744033023	0.499538744033023
127	1982	0.336585627121096	0.336585627121096	0.336585627121096
128	1982	0.283960779207866	0.283960779207866	0.283960779207866
129	1982	0.288810507151639	0.288810507151639	0.288810507151639
130	1982	0.460289991975365	0.460289991975365	0.460289991975365
131	1982	0.286565395694357	0.286565395694357	0.286565395694357
132	1982	0.503997317681608	0.503997317681608	0.503997317681608
133	1982	0.499350352546543	0.499350352546543	0.499350352546543
134	1982	0.445104880266648	0.445104880266648	0.445104880266648
135	1982	0.445077694322364	0.445077694322364	0.445077694322364
136	1982	0.437481668224809	0.437481668224809	0.437481668224809
137	1982	0.365075438184543	0.365075438184543	0.365075438184543
138	1982	0.365075438184543	0.365075438184543	0.365075438184543
139	1982	0.36965323330474	0.36965323330474	0.36965323330474
140	1982	0.521255102433203	0.521255102433203	0.521255102433203
141	1982	0.349689666139103	0.349689666139103	0.349689666139103
142	1982	0.305839639414915	0.305839639414915	0.305839639414915
143	1982	0.353194598468344	0.353194598468344	0.353194598468344
144	1982	0.465009080623353	0.465009080623353	0.465009080623353
145	1982	0.575133533747767	0.575133533747767	0.575133533747767
146	1982	0.50016932510778	0.50016932510778	0.50016932510778
147	1982	0.436831251587483	0.436831251587483	0.436831251587483
148	1982	0.29684097243147	0.29684097243147	0.29684097243147
149	1982	0.363546472444104	0.363546472444104	0.363546472444104
150	1982	0.342490871538849	0.342490871538849	0.342490871538849
151	1982	0.603026430924786	0.603026430924786	0.603026430924786
152	1982	0.465693507055418	0.465693507055418	0.465693507055418
153	1982	0.368737700944754	0.368737700944754	0.368737700944754
154	1982	0.398258905961276	0.398258905961276	0.398258905961276
155	1982	0.400490401383217	0.400490401383217	0.400490401383217
156	1982	0.498864976256839	0.498864976256839	0.498864976256839
157	1982	0.167129756538928	0.167129756538928	0.167129756538928
158	1982	0.276786514340901	0.276786514340901	0.276786514340901
159	1982	0.276786514340901	0.276786514340901	0.276786514340901
160	1982	0.157124600342907	0.157124600342907	0.157124600342907
161	1982	0.175979108874335	0.175979108874335	0.175979108874335
162	1982	0.154512641447893	0.154512641447893	0.154512641447893
163	1982	0.290117187441218	0.290117187441218	0.290117187441218
164	1982	0.161819522498021	0.161819522498021	0.161819522498021
165	1982	0.259694734891211	0.259694734891211	0.259694734891211
166	1982	0.264199391116634	0.264199391116634	0.264199391116634
167	1982	0.265948411954997	0.265948411954997	0.265948411954997
168	1982	0.23247661267206	0.23247661267206	0.23247661267206
169	1982	0.188790395621235	0.188790395621235	0.188790395621235
170	1982	0.347698589110353	0.347698589110353	0.347698589110353
171	1982	0.258047305028212	0.258047305028212	0.258047305028212
172	1982	0.224089973824074	0.224089973824074	0.224089973824074
173	1982	0.399381843809809	0.399381843809809	0.399381843809809
174	1982	0.207001073590403	0.207001073590403	0.207001073590403
175	1982	0.181298481010047	0.181298481010047	0.181298481010047
176	1982	0.197566044729438	0.197566044729438	0.197566044729438
177	1982	0.306233738349983	0.306233738349983	0.306233738349983
178	1982	0.177283061659206	0.177283061659206	0.177283061659206
179	1982	0.123489071232224	0.123489071232224	0.123489071232224
181	1982	0.257338870206118	0.257338870206118	0.257338870206118
182	1982	0.174250485140195	0.174250485140195	0.174250485140195
183	1982	0.513167087019779	0.513167087019779	0.513167087019779
184	1982	0.159426011068682	0.159426011068682	0.159426011068682
185	1982	0.228211302682026	0.228211302682026	0.228211302682026
186	1982	0.509683845770627	0.509683845770627	0.509683845770627
187	1982	0.0652648534401699	0.0652648534401699	0.0652648534401699
189	1982	0.228577205133805	0.228577205133805	0.228577205133805
190	1982	0.171977610099245	0.171977610099245	0.171977610099245
191	1982	0.273754157387384	0.273754157387384	0.273754157387384
192	1982	0.45083233200772	0.45083233200772	0.45083233200772
193	1982	0.322403679265734	0.322403679265734	0.322403679265734
194	1982	0.296302354908568	0.296302354908568	0.296302354908568
195	1982	0.407761405545897	0.407761405545897	0.407761405545897
196	1982	0.486891496233473	0.486891496233473	0.486891496233473
197	1982	0.329638019961983	0.329638019961983	0.329638019961983
198	1982	0.323969234031417	0.323969234031417	0.323969234031417
199	1982	0.243652901258122	0.243652901258122	0.243652901258122
200	1982	0.189903259023284	0.189903259023284	0.189903259023284
201	1982	0.10473980030086	0.10473980030086	0.10473980030086
202	1982	0.241358816425519	0.241358816425519	0.241358816425519
203	1982	0.227525950450028	0.227525950450028	0.227525950450028
204	1982	0.0941823974100475	0.0941823974100475	0.0941823974100475
205	1982	0.230580397572636	0.230580397572636	0.230580397572636
206	1982	0.187276052737548	0.187276052737548	0.187276052737548
207	1982	0.330983697069334	0.330983697069334	0.330983697069334
208	1982	0.157862846653984	0.157862846653984	0.157862846653984
209	1982	0.180760778550233	0.180760778550233	0.180760778550233
210	1982	0.216560024752106	0.216560024752106	0.216560024752106
211	1982	0.113064451012585	0.113064451012585	0.113064451012585
212	1982	0.292931607068788	0.292931607068788	0.292931607068788
213	1982	0.0674083076047178	0.0674083076047178	0.0674083076047178
214	1982	0.280520774563162	0.280520774563162	0.280520774563162
215	1982	0.28995053889385	0.28995053889385	0.28995053889385
216	1982	0.18361307948942	0.18361307948942	0.18361307948942
217	1982	0.191924711592087	0.191924711592087	0.191924711592087
218	1982	0.235457234431725	0.235457234431725	0.235457234431725
298	1982	0.610099126889187	0.610099126889187	0.610099126889187
305	1982	0.657304337552091	0.657304337552091	0.657304337552091
320	1982	0.514238283625253	0.514238283625253	0.514238283625253
349	1982	0.735285513698977	0.735285513698977	0.735285513698977
351	1982	0.691174670964304	0.691174670964304	0.691174670964304
367	1982	0.818979257757039	0.818979257757039	0.818979257757039
369	1982	0.533026317008842	0.533026317008842	0.533026317008842
374	1982	0.532787574137331	0.532787574137331	0.532787574137331
376	1982	0.671725665664769	0.671725665664769	0.671725665664769
380	1982	0.628508729739113	0.628508729739113	0.628508729739113
385	1982	0.627114352305303	0.627114352305303	0.627114352305303
393	1982	0.493176540045755	0.493176540045755	0.493176540045755
396	1982	0.762886001737551	0.762886001737551	0.762886001737551
413	1982	0.480946698543381	0.480946698543381	0.480946698543381
416	1982	0.359876300339671	0.359876300339671	0.359876300339671
422	1982	0.618418379955955	0.618418379955955	0.618418379955955
435	1982	0.189151774967313	0.189151774967313	0.189151774967313
522	1982	0.257120602210287	0.257120602210287	0.257120602210287
1	1983	0.49799795878679	0.49799795878679	0.49799795878679
4	1983	0.423222011749897	0.423222011749897	0.423222011749897
5	1983	0.421556365741459	0.421556365741459	0.421556365741459
6	1983	0.407582709135247	0.407582709135247	0.407582709135247
7	1983	0.484421770403243	0.484421770403243	0.484421770403243
9	1983	0.41093744436414	0.41093744436414	0.41093744436414
10	1983	0.269691644576262	0.269691644576262	0.269691644576262
11	1983	0.388988349552732	0.388988349552732	0.388988349552732
12	1983	0.230187743450827	0.230187743450827	0.230187743450827
13	1983	0.491547853006557	0.491547853006557	0.491547853006557
14	1983	0.265333322800711	0.265333322800711	0.265333322800711
15	1983	0.275066294521696	0.275066294521696	0.275066294521696
16	1983	0.488618516800829	0.488618516800829	0.488618516800829
17	1983	0.475836759438959	0.475836759438959	0.475836759438959
18	1983	0.445865997849626	0.445865997849626	0.445865997849626
19	1983	0.210186870186683	0.210186870186683	0.210186870186683
20	1983	0.370218674504186	0.370218674504186	0.370218674504186
21	1983	0.362192251763834	0.362192251763834	0.362192251763834
22	1983	0.502076312118217	0.502076312118217	0.502076312118217
23	1983	0.40484257276386	0.40484257276386	0.40484257276386
24	1983	0.400612738079167	0.400612738079167	0.400612738079167
25	1983	0.425343153037016	0.425343153037016	0.425343153037016
26	1983	0.275722683415477	0.275722683415477	0.275722683415477
27	1983	0.452839869422036	0.452839869422036	0.452839869422036
28	1983	0.275222957546593	0.275222957546593	0.275222957546593
29	1983	0.426513215561424	0.426513215561424	0.426513215561424
30	1983	0.327944280295041	0.327944280295041	0.327944280295041
31	1983	0.62098511338054	0.62098511338054	0.62098511338054
32	1983	0.548650544644473	0.548650544644473	0.548650544644473
33	1983	0.547969508578194	0.547969508578194	0.547969508578194
34	1983	0.593480732508898	0.593480732508898	0.593480732508898
35	1983	0.634258651288086	0.634258651288086	0.634258651288086
36	1983	0.593307363442759	0.593307363442759	0.593307363442759
37	1983	0.508632336555693	0.508632336555693	0.508632336555693
38	1983	0.424202004498926	0.424202004498926	0.424202004498926
39	1983	0.436126157899707	0.436126157899707	0.436126157899707
40	1983	0.541703203816984	0.541703203816984	0.541703203816984
41	1983	0.492209368713974	0.492209368713974	0.492209368713974
42	1983	0.604750942218228	0.604750942218228	0.604750942218228
43	1983	0.5421135867691	0.5421135867691	0.5421135867691
44	1983	0.510377483392783	0.510377483392783	0.510377483392783
45	1983	0.589695495853543	0.589695495853543	0.589695495853543
46	1983	0.636376071037441	0.636376071037441	0.636376071037441
47	1983	0.657695961329684	0.657695961329684	0.657695961329684
48	1983	0.625488473641431	0.625488473641431	0.625488473641431
49	1983	0.58866625736729	0.58866625736729	0.58866625736729
50	1983	0.661003538575204	0.661003538575204	0.661003538575204
51	1983	0.596630111475276	0.596630111475276	0.596630111475276
52	1983	0.573686681691822	0.573686681691822	0.573686681691822
53	1983	0.597153094995317	0.597153094995317	0.597153094995317
54	1983	0.628411049013004	0.628411049013004	0.628411049013004
55	1983	0.68844138290629	0.68844138290629	0.68844138290629
56	1983	0.648235208927535	0.648235208927535	0.648235208927535
57	1983	0.599932922904518	0.599932922904518	0.599932922904518
58	1983	0.652979616385837	0.652979616385837	0.652979616385837
59	1983	0.659553614545391	0.659553614545391	0.659553614545391
60	1983	0.664536225524987	0.664536225524987	0.664536225524987
61	1983	0.593766823412635	0.593766823412635	0.593766823412635
62	1983	0.656541005661601	0.656541005661601	0.656541005661601
63	1983	0.626990300346438	0.626990300346438	0.626990300346438
64	1983	0.722716264152978	0.722716264152978	0.722716264152978
65	1983	0.721560239089074	0.721560239089074	0.721560239089074
66	1983	0.617785135191518	0.617785135191518	0.617785135191518
67	1983	0.754768577374445	0.754768577374445	0.754768577374445
68	1983	0.604314542548179	0.604314542548179	0.604314542548179
69	1983	0.629425137128182	0.629425137128182	0.629425137128182
70	1983	0.699975723771856	0.699975723771856	0.699975723771856
71	1983	0.691304069220525	0.691304069220525	0.691304069220525
72	1983	0.735928744851851	0.735928744851851	0.735928744851851
73	1983	0.71255721521444	0.71255721521444	0.71255721521444
74	1983	0.747356278511673	0.747356278511673	0.747356278511673
75	1983	0.719134757226361	0.719134757226361	0.719134757226361
76	1983	0.702653150996407	0.702653150996407	0.702653150996407
77	1983	0.596886848633088	0.596886848633088	0.596886848633088
78	1983	0.776941511077087	0.776941511077087	0.776941511077087
79	1983	0.722865944646379	0.722865944646379	0.722865944646379
80	1983	0.691444590663545	0.691444590663545	0.691444590663545
81	1983	0.787763874254209	0.787763874254209	0.787763874254209
82	1983	0.62268462344565	0.62268462344565	0.62268462344565
83	1983	0.727059046630092	0.727059046630092	0.727059046630092
84	1983	0.679201591785144	0.679201591785144	0.679201591785144
85	1983	0.669996704289354	0.669996704289354	0.669996704289354
86	1983	0.664875446897587	0.664875446897587	0.664875446897587
87	1983	0.750302202860207	0.750302202860207	0.750302202860207
88	1983	0.626785701340445	0.626785701340445	0.626785701340445
89	1983	0.76732400555405	0.76732400555405	0.76732400555405
90	1983	0.770759723441308	0.770759723441308	0.770759723441308
91	1983	0.550374924883729	0.550374924883729	0.550374924883729
92	1983	0.587122930544541	0.587122930544541	0.587122930544541
93	1983	0.7734851600847	0.7734851600847	0.7734851600847
94	1983	0.841885504418871	0.841885504418871	0.841885504418871
95	1983	0.720131479666029	0.720131479666029	0.720131479666029
96	1983	0.568978485701455	0.568978485701455	0.568978485701455
97	1983	0.569574920840933	0.569574920840933	0.569574920840933
98	1983	0.564352853545623	0.564352853545623	0.564352853545623
99	1983	0.565484047564764	0.565484047564764	0.565484047564764
100	1983	0.757135200516068	0.757135200516068	0.757135200516068
101	1983	0.760756700909098	0.760756700909098	0.760756700909098
102	1983	0.756490764661394	0.756490764661394	0.756490764661394
103	1983	0.460548904316404	0.460548904316404	0.460548904316404
104	1983	0.48456410706724	0.48456410706724	0.48456410706724
105	1983	0.559292499220339	0.559292499220339	0.559292499220339
106	1983	0.644065705626112	0.644065705626112	0.644065705626112
107	1983	0.615001673573605	0.615001673573605	0.615001673573605
108	1983	0.363914715407088	0.363914715407088	0.363914715407088
109	1983	0.517985644146458	0.517985644146458	0.517985644146458
110	1983	0.529604309127376	0.529604309127376	0.529604309127376
111	1983	0.400996068761053	0.400996068761053	0.400996068761053
112	1983	0.411516873153869	0.411516873153869	0.411516873153869
113	1983	0.466779867443167	0.466779867443167	0.466779867443167
114	1983	0.280273306055586	0.280273306055586	0.280273306055586
115	1983	0.504477309958343	0.504477309958343	0.504477309958343
116	1983	0.415622878524613	0.415622878524613	0.415622878524613
117	1983	0.399772134371076	0.399772134371076	0.399772134371076
118	1983	0.452299130630128	0.452299130630128	0.452299130630128
119	1983	0.582027707238416	0.582027707238416	0.582027707238416
120	1983	0.470919908111033	0.470919908111033	0.470919908111033
121	1983	0.390946081852849	0.390946081852849	0.390946081852849
122	1983	0.499006122926706	0.499006122926706	0.499006122926706
123	1983	0.478506763933321	0.478506763933321	0.478506763933321
124	1983	0.456024326966325	0.456024326966325	0.456024326966325
125	1983	0.459131487919515	0.459131487919515	0.459131487919515
126	1983	0.500858401881255	0.500858401881255	0.500858401881255
127	1983	0.344549320935793	0.344549320935793	0.344549320935793
128	1983	0.292128737593176	0.292128737593176	0.292128737593176
129	1983	0.294620912943329	0.294620912943329	0.294620912943329
130	1983	0.46707632086695	0.46707632086695	0.46707632086695
131	1983	0.295418156238825	0.295418156238825	0.295418156238825
132	1983	0.510315895301911	0.510315895301911	0.510315895301911
133	1983	0.505525030450908	0.505525030450908	0.505525030450908
134	1983	0.451500770655884	0.451500770655884	0.451500770655884
135	1983	0.451525258053746	0.451525258053746	0.451525258053746
136	1983	0.441713705605186	0.441713705605186	0.441713705605186
137	1983	0.374014514486094	0.374014514486094	0.374014514486094
138	1983	0.374014514486094	0.374014514486094	0.374014514486094
139	1983	0.383037287953076	0.383037287953076	0.383037287953076
140	1983	0.532455320738054	0.532455320738054	0.532455320738054
141	1983	0.359011982648873	0.359011982648873	0.359011982648873
142	1983	0.321248256620273	0.321248256620273	0.321248256620273
143	1983	0.361306377343691	0.361306377343691	0.361306377343691
144	1983	0.478172805805492	0.478172805805492	0.478172805805492
145	1983	0.589115984564183	0.589115984564183	0.589115984564183
146	1983	0.502686687497815	0.502686687497815	0.502686687497815
147	1983	0.448981014932018	0.448981014932018	0.448981014932018
148	1983	0.305017744219215	0.305017744219215	0.305017744219215
149	1983	0.369069885898012	0.369069885898012	0.369069885898012
150	1983	0.352772068728747	0.352772068728747	0.352772068728747
151	1983	0.609408466131021	0.609408466131021	0.609408466131021
152	1983	0.475433073347873	0.475433073347873	0.475433073347873
153	1983	0.377347756686067	0.377347756686067	0.377347756686067
154	1983	0.40820474227652	0.40820474227652	0.40820474227652
155	1983	0.407867553636173	0.407867553636173	0.407867553636173
156	1983	0.521984397881936	0.521984397881936	0.521984397881936
157	1983	0.172438812805957	0.172438812805957	0.172438812805957
158	1983	0.280606571382648	0.280606571382648	0.280606571382648
159	1983	0.280606571382648	0.280606571382648	0.280606571382648
160	1983	0.160275238967563	0.160275238967563	0.160275238967563
161	1983	0.181063449652215	0.181063449652215	0.181063449652215
162	1983	0.161352375467851	0.161352375467851	0.161352375467851
163	1983	0.293657196101108	0.293657196101108	0.293657196101108
164	1983	0.165410418165239	0.165410418165239	0.165410418165239
165	1983	0.265786660787285	0.265786660787285	0.265786660787285
166	1983	0.268635434573677	0.268635434573677	0.268635434573677
167	1983	0.27067303140458	0.27067303140458	0.27067303140458
168	1983	0.236992077024742	0.236992077024742	0.236992077024742
169	1983	0.192118908532553	0.192118908532553	0.192118908532553
170	1983	0.359066095407215	0.359066095407215	0.359066095407215
171	1983	0.262085386356766	0.262085386356766	0.262085386356766
172	1983	0.22847236227811	0.22847236227811	0.22847236227811
173	1983	0.408049404972216	0.408049404972216	0.408049404972216
174	1983	0.2105596151707	0.2105596151707	0.2105596151707
175	1983	0.184114532033823	0.184114532033823	0.184114532033823
176	1983	0.205342677331505	0.205342677331505	0.205342677331505
177	1983	0.308995526314983	0.308995526314983	0.308995526314983
178	1983	0.181640729280523	0.181640729280523	0.181640729280523
179	1983	0.127240555154671	0.127240555154671	0.127240555154671
181	1983	0.26138963187455	0.26138963187455	0.26138963187455
182	1983	0.178326605457804	0.178326605457804	0.178326605457804
183	1983	0.522123321811756	0.522123321811756	0.522123321811756
184	1983	0.160764745731462	0.160764745731462	0.160764745731462
185	1983	0.234898090256181	0.234898090256181	0.234898090256181
186	1983	0.518951245216214	0.518951245216214	0.518951245216214
187	1983	0.0523585790287374	0.0523585790287374	0.0523585790287374
189	1983	0.233472452052195	0.233472452052195	0.233472452052195
190	1983	0.174114877244588	0.174114877244588	0.174114877244588
191	1983	0.278707802723904	0.278707802723904	0.278707802723904
192	1983	0.457289296098477	0.457289296098477	0.457289296098477
193	1983	0.333497633324522	0.333497633324522	0.333497633324522
194	1983	0.30124452042249	0.30124452042249	0.30124452042249
195	1983	0.414409125006591	0.414409125006591	0.414409125006591
196	1983	0.492903947916846	0.492903947916846	0.492903947916846
197	1983	0.337664890476772	0.337664890476772	0.337664890476772
198	1983	0.333184161123954	0.333184161123954	0.333184161123954
199	1983	0.247983093561581	0.247983093561581	0.247983093561581
200	1983	0.193306597597007	0.193306597597007	0.193306597597007
201	1983	0.107267216411506	0.107267216411506	0.107267216411506
202	1983	0.248550256833645	0.248550256833645	0.248550256833645
203	1983	0.231413694808028	0.231413694808028	0.231413694808028
204	1983	0.0957223381307592	0.0957223381307592	0.0957223381307592
205	1983	0.235554303270594	0.235554303270594	0.235554303270594
206	1983	0.193338952583477	0.193338952583477	0.193338952583477
207	1983	0.335422921884266	0.335422921884266	0.335422921884266
208	1983	0.160001274928641	0.160001274928641	0.160001274928641
209	1983	0.182806508291111	0.182806508291111	0.182806508291111
210	1983	0.218998805383841	0.218998805383841	0.218998805383841
211	1983	0.114592341030044	0.114592341030044	0.114592341030044
212	1983	0.298524536997545	0.298524536997545	0.298524536997545
213	1983	0.0690640189349789	0.0690640189349789	0.0690640189349789
214	1983	0.285218633307256	0.285218633307256	0.285218633307256
215	1983	0.293890622195082	0.293890622195082	0.293890622195082
216	1983	0.190316372693738	0.190316372693738	0.190316372693738
217	1983	0.194351779595709	0.194351779595709	0.194351779595709
218	1983	0.239670270892557	0.239670270892557	0.239670270892557
298	1983	0.609160065586471	0.609160065586471	0.609160065586471
305	1983	0.662132484119551	0.662132484119551	0.662132484119551
320	1983	0.520993817290796	0.520993817290796	0.520993817290796
349	1983	0.738431156970221	0.738431156970221	0.738431156970221
351	1983	0.691953906850083	0.691953906850083	0.691953906850083
367	1983	0.822039741721004	0.822039741721004	0.822039741721004
369	1983	0.534405738804809	0.534405738804809	0.534405738804809
374	1983	0.539491289285733	0.539491289285733	0.539491289285733
376	1983	0.676543405058772	0.676543405058772	0.676543405058772
380	1983	0.632086860304019	0.632086860304019	0.632086860304019
385	1983	0.635041176819831	0.635041176819831	0.635041176819831
393	1983	0.50547482735077	0.50547482735077	0.50547482735077
396	1983	0.769944163456494	0.769944163456494	0.769944163456494
413	1983	0.486454298747827	0.486454298747827	0.486454298747827
416	1983	0.36152491521686	0.36152491521686	0.36152491521686
422	1983	0.622971682783392	0.622971682783392	0.622971682783392
435	1983	0.191186739004919	0.191186739004919	0.191186739004919
522	1983	0.262697366095816	0.262697366095816	0.262697366095816
1	1984	0.501048526180373	0.501048526180373	0.501048526180373
4	1984	0.428240360417886	0.428240360417886	0.428240360417886
5	1984	0.42571637479018	0.42571637479018	0.42571637479018
6	1984	0.412004230923966	0.412004230923966	0.412004230923966
7	1984	0.486384164740269	0.486384164740269	0.486384164740269
9	1984	0.419094094482384	0.419094094482384	0.419094094482384
10	1984	0.272414814103238	0.272414814103238	0.272414814103238
11	1984	0.399257925045576	0.399257925045576	0.399257925045576
12	1984	0.235540832463781	0.235540832463781	0.235540832463781
13	1984	0.500426111524849	0.500426111524849	0.500426111524849
14	1984	0.271544323670232	0.271544323670232	0.271544323670232
15	1984	0.284269698460623	0.284269698460623	0.284269698460623
16	1984	0.492093992793026	0.492093992793026	0.492093992793026
17	1984	0.482454880925356	0.482454880925356	0.482454880925356
18	1984	0.45464484519051	0.45464484519051	0.45464484519051
19	1984	0.217184230059243	0.217184230059243	0.217184230059243
20	1984	0.376708520181318	0.376708520181318	0.376708520181318
21	1984	0.36657318534167	0.36657318534167	0.36657318534167
22	1984	0.506560248061278	0.506560248061278	0.506560248061278
23	1984	0.404022803582213	0.404022803582213	0.404022803582213
24	1984	0.403726780074168	0.403726780074168	0.403726780074168
25	1984	0.430949836041374	0.430949836041374	0.430949836041374
26	1984	0.280938514909749	0.280938514909749	0.280938514909749
27	1984	0.457854962638706	0.457854962638706	0.457854962638706
28	1984	0.279017665804668	0.279017665804668	0.279017665804668
29	1984	0.438447275840687	0.438447275840687	0.438447275840687
30	1984	0.332196286901509	0.332196286901509	0.332196286901509
31	1984	0.622552540084215	0.622552540084215	0.622552540084215
32	1984	0.549001010425352	0.549001010425352	0.549001010425352
33	1984	0.54581101954476	0.54581101954476	0.54581101954476
34	1984	0.595198522505159	0.595198522505159	0.595198522505159
35	1984	0.63563538777568	0.63563538777568	0.63563538777568
36	1984	0.593180709202276	0.593180709202276	0.593180709202276
37	1984	0.509461266322567	0.509461266322567	0.509461266322567
38	1984	0.430573435897535	0.430573435897535	0.430573435897535
39	1984	0.438737775606179	0.438737775606179	0.438737775606179
40	1984	0.544868161379483	0.544868161379483	0.544868161379483
41	1984	0.49312202151765	0.49312202151765	0.49312202151765
42	1984	0.607523736676611	0.607523736676611	0.607523736676611
43	1984	0.545973442278937	0.545973442278937	0.545973442278937
44	1984	0.516451151409239	0.516451151409239	0.516451151409239
45	1984	0.595052683587126	0.595052683587126	0.595052683587126
46	1984	0.640353445422874	0.640353445422874	0.640353445422874
47	1984	0.660040933746386	0.660040933746386	0.660040933746386
48	1984	0.627315353642818	0.627315353642818	0.627315353642818
49	1984	0.591950255532018	0.591950255532018	0.591950255532018
50	1984	0.664274805551394	0.664274805551394	0.664274805551394
51	1984	0.599943076556788	0.599943076556788	0.599943076556788
52	1984	0.574256373728879	0.574256373728879	0.574256373728879
53	1984	0.600743456302079	0.600743456302079	0.600743456302079
54	1984	0.629678025467956	0.629678025467956	0.629678025467956
55	1984	0.694364648586236	0.694364648586236	0.694364648586236
56	1984	0.650309930244833	0.650309930244833	0.650309930244833
57	1984	0.6035313321078	0.6035313321078	0.6035313321078
58	1984	0.655824520269999	0.655824520269999	0.655824520269999
59	1984	0.661420295758128	0.661420295758128	0.661420295758128
60	1984	0.665775177184217	0.665775177184217	0.665775177184217
61	1984	0.594424437729226	0.594424437729226	0.594424437729226
62	1984	0.658654626227264	0.658654626227264	0.658654626227264
63	1984	0.629075522031763	0.629075522031763	0.629075522031763
64	1984	0.727750825120478	0.727750825120478	0.727750825120478
65	1984	0.728809715909192	0.728809715909192	0.728809715909192
66	1984	0.625425407015788	0.625425407015788	0.625425407015788
67	1984	0.759704293624905	0.759704293624905	0.759704293624905
68	1984	0.618504903940785	0.618504903940785	0.618504903940785
69	1984	0.638533136643951	0.638533136643951	0.638533136643951
70	1984	0.705278360354735	0.705278360354735	0.705278360354735
71	1984	0.696940181149339	0.696940181149339	0.696940181149339
72	1984	0.740065504476391	0.740065504476391	0.740065504476391
73	1984	0.717896023230967	0.717896023230967	0.717896023230967
74	1984	0.750005159253822	0.750005159253822	0.750005159253822
75	1984	0.725394544048845	0.725394544048845	0.725394544048845
76	1984	0.709123360393277	0.709123360393277	0.709123360393277
77	1984	0.604342555060676	0.604342555060676	0.604342555060676
78	1984	0.780906391466804	0.780906391466804	0.780906391466804
79	1984	0.729382404691396	0.729382404691396	0.729382404691396
80	1984	0.696935057482899	0.696935057482899	0.696935057482899
81	1984	0.793034142005675	0.793034142005675	0.793034142005675
82	1984	0.631595552895593	0.631595552895593	0.631595552895593
83	1984	0.735482151864157	0.735482151864157	0.735482151864157
84	1984	0.686269237015466	0.686269237015466	0.686269237015466
85	1984	0.676720861283094	0.676720861283094	0.676720861283094
86	1984	0.671520338132326	0.671520338132326	0.671520338132326
87	1984	0.754893440258654	0.754893440258654	0.754893440258654
88	1984	0.631948767993252	0.631948767993252	0.631948767993252
89	1984	0.77107281921626	0.77107281921626	0.77107281921626
90	1984	0.775711300958985	0.775711300958985	0.775711300958985
91	1984	0.557119429698069	0.557119429698069	0.557119429698069
92	1984	0.594106963986941	0.594106963986941	0.594106963986941
93	1984	0.776733237954202	0.776733237954202	0.776733237954202
94	1984	0.846201236075968	0.846201236075968	0.846201236075968
95	1984	0.723132801726468	0.723132801726468	0.723132801726468
96	1984	0.57272588171502	0.57272588171502	0.57272588171502
97	1984	0.572225178042659	0.572225178042659	0.572225178042659
98	1984	0.570251165873647	0.570251165873647	0.570251165873647
99	1984	0.568647813162302	0.568647813162302	0.568647813162302
100	1984	0.760126177366501	0.760126177366501	0.760126177366501
101	1984	0.765338487264139	0.765338487264139	0.765338487264139
102	1984	0.759316396307653	0.759316396307653	0.759316396307653
103	1984	0.466731188389111	0.466731188389111	0.466731188389111
104	1984	0.490223429042223	0.490223429042223	0.490223429042223
105	1984	0.567122296080227	0.567122296080227	0.567122296080227
106	1984	0.655951117686638	0.655951117686638	0.655951117686638
107	1984	0.622921377227192	0.622921377227192	0.622921377227192
108	1984	0.372257945935479	0.372257945935479	0.372257945935479
109	1984	0.523937032247555	0.523937032247555	0.523937032247555
110	1984	0.535461459163473	0.535461459163473	0.535461459163473
111	1984	0.408901362779445	0.408901362779445	0.408901362779445
112	1984	0.412120221464125	0.412120221464125	0.412120221464125
113	1984	0.465388112344128	0.465388112344128	0.465388112344128
114	1984	0.283944888533227	0.283944888533227	0.283944888533227
115	1984	0.50987061143925	0.50987061143925	0.50987061143925
116	1984	0.426234000717249	0.426234000717249	0.426234000717249
117	1984	0.412076455415907	0.412076455415907	0.412076455415907
118	1984	0.459276563099029	0.459276563099029	0.459276563099029
119	1984	0.587710513606841	0.587710513606841	0.587710513606841
120	1984	0.476431604196448	0.476431604196448	0.476431604196448
121	1984	0.395947743310587	0.395947743310587	0.395947743310587
122	1984	0.503656832414803	0.503656832414803	0.503656832414803
123	1984	0.484411304496202	0.484411304496202	0.484411304496202
124	1984	0.461746877750044	0.461746877750044	0.461746877750044
125	1984	0.463698318843898	0.463698318843898	0.463698318843898
126	1984	0.499795309238337	0.499795309238337	0.499795309238337
127	1984	0.351377288516427	0.351377288516427	0.351377288516427
128	1984	0.299225072399419	0.299225072399419	0.299225072399419
129	1984	0.300298927009577	0.300298927009577	0.300298927009577
130	1984	0.473368659135874	0.473368659135874	0.473368659135874
131	1984	0.304184337535517	0.304184337535517	0.304184337535517
132	1984	0.515684202705548	0.515684202705548	0.515684202705548
133	1984	0.51070449398552	0.51070449398552	0.51070449398552
134	1984	0.458342167671965	0.458342167671965	0.458342167671965
135	1984	0.458430447276959	0.458430447276959	0.458430447276959
136	1984	0.445680968494054	0.445680968494054	0.445680968494054
137	1984	0.382928315983957	0.382928315983957	0.382928315983957
138	1984	0.382928315983957	0.382928315983957	0.382928315983957
139	1984	0.396500206982929	0.396500206982929	0.396500206982929
140	1984	0.543727768504134	0.543727768504134	0.543727768504134
141	1984	0.367202321941464	0.367202321941464	0.367202321941464
142	1984	0.338686069878088	0.338686069878088	0.338686069878088
143	1984	0.369251553024924	0.369251553024924	0.369251553024924
144	1984	0.490773666719669	0.490773666719669	0.490773666719669
145	1984	0.60325563693868	0.60325563693868	0.60325563693868
146	1984	0.509159818134254	0.509159818134254	0.509159818134254
147	1984	0.460583478349187	0.460583478349187	0.460583478349187
148	1984	0.312984655352457	0.312984655352457	0.312984655352457
149	1984	0.374353742705233	0.374353742705233	0.374353742705233
150	1984	0.363117843540095	0.363117843540095	0.363117843540095
151	1984	0.61540802468109	0.61540802468109	0.61540802468109
152	1984	0.484775213123001	0.484775213123001	0.484775213123001
153	1984	0.385221672067087	0.385221672067087	0.385221672067087
154	1984	0.417938787973579	0.417938787973579	0.417938787973579
155	1984	0.415047097680602	0.415047097680602	0.415047097680602
156	1984	0.54530614592378	0.54530614592378	0.54530614592378
157	1984	0.178014230416034	0.178014230416034	0.178014230416034
158	1984	0.284967827817043	0.284967827817043	0.284967827817043
159	1984	0.284967827817043	0.284967827817043	0.284967827817043
160	1984	0.163009820163375	0.163009820163375	0.163009820163375
161	1984	0.186578301545017	0.186578301545017	0.186578301545017
162	1984	0.168363124470797	0.168363124470797	0.168363124470797
163	1984	0.297752691327844	0.297752691327844	0.297752691327844
164	1984	0.169544706530961	0.169544706530961	0.169544706530961
165	1984	0.272195243411317	0.272195243411317	0.272195243411317
166	1984	0.273130198661898	0.273130198661898	0.273130198661898
167	1984	0.275940939099084	0.275940939099084	0.275940939099084
168	1984	0.24194386980559	0.24194386980559	0.24194386980559
169	1984	0.195647039627858	0.195647039627858	0.195647039627858
170	1984	0.370546961641265	0.370546961641265	0.370546961641265
171	1984	0.267108834649742	0.267108834649742	0.267108834649742
172	1984	0.23292004513045	0.23292004513045	0.23292004513045
173	1984	0.416487894769766	0.416487894769766	0.416487894769766
174	1984	0.214107942821548	0.214107942821548	0.214107942821548
175	1984	0.186734670003988	0.186734670003988	0.186734670003988
176	1984	0.213546023401795	0.213546023401795	0.213546023401795
177	1984	0.311656970292097	0.311656970292097	0.311656970292097
178	1984	0.186173536042636	0.186173536042636	0.186173536042636
179	1984	0.130620337767271	0.130620337767271	0.130620337767271
181	1984	0.265181337185982	0.265181337185982	0.265181337185982
182	1984	0.182866386202076	0.182866386202076	0.182866386202076
183	1984	0.528459449336386	0.528459449336386	0.528459449336386
184	1984	0.162321075765856	0.162321075765856	0.162321075765856
185	1984	0.241708418194269	0.241708418194269	0.241708418194269
186	1984	0.527813447099777	0.527813447099777	0.527813447099777
187	1984	0.0456350228444719	0.0456350228444719	0.0456350228444719
189	1984	0.238394237359162	0.238394237359162	0.238394237359162
190	1984	0.175779494499506	0.175779494499506	0.175779494499506
191	1984	0.283449247816196	0.283449247816196	0.283449247816196
192	1984	0.464337593713692	0.464337593713692	0.464337593713692
193	1984	0.344932801671278	0.344932801671278	0.344932801671278
194	1984	0.306288131982106	0.306288131982106	0.306288131982106
195	1984	0.420864297918248	0.420864297918248	0.420864297918248
196	1984	0.499575428930563	0.499575428930563	0.499575428930563
197	1984	0.345593483524142	0.345593483524142	0.345593483524142
198	1984	0.342525995848309	0.342525995848309	0.342525995848309
199	1984	0.25214641216818	0.25214641216818	0.25214641216818
200	1984	0.197043534581186	0.197043534581186	0.197043534581186
201	1984	0.109781398754112	0.109781398754112	0.109781398754112
202	1984	0.256328889912206	0.256328889912206	0.256328889912206
203	1984	0.235909377459792	0.235909377459792	0.235909377459792
204	1984	0.0975660968903952	0.0975660968903952	0.0975660968903952
205	1984	0.240561344742621	0.240561344742621	0.240561344742621
206	1984	0.199514072607953	0.199514072607953	0.199514072607953
207	1984	0.340080442231553	0.340080442231553	0.340080442231553
208	1984	0.162090515579073	0.162090515579073	0.162090515579073
209	1984	0.185380478227266	0.185380478227266	0.185380478227266
210	1984	0.221952339128789	0.221952339128789	0.221952339128789
211	1984	0.116030759712873	0.116030759712873	0.116030759712873
212	1984	0.304022630460252	0.304022630460252	0.304022630460252
213	1984	0.0703794931194318	0.0703794931194318	0.0703794931194318
214	1984	0.289577846526121	0.289577846526121	0.289577846526121
215	1984	0.297036005718032	0.297036005718032	0.297036005718032
216	1984	0.196660446848491	0.196660446848491	0.196660446848491
217	1984	0.196951232791253	0.196951232791253	0.196951232791253
218	1984	0.243802881192978	0.243802881192978	0.243802881192978
298	1984	0.607901289222807	0.607901289222807	0.607901289222807
305	1984	0.667034845117226	0.667034845117226	0.667034845117226
320	1984	0.528205896112279	0.528205896112279	0.528205896112279
349	1984	0.739474072365713	0.739474072365713	0.739474072365713
351	1984	0.692786266352934	0.692786266352934	0.692786266352934
367	1984	0.825075247807376	0.825075247807376	0.825075247807376
369	1984	0.53552912394963	0.53552912394963	0.53552912394963
374	1984	0.546318578724769	0.546318578724769	0.546318578724769
376	1984	0.681340174133019	0.681340174133019	0.681340174133019
380	1984	0.635719984906317	0.635719984906317	0.635719984906317
385	1984	0.641041655608	0.641041655608	0.641041655608
393	1984	0.518538446247811	0.518538446247811	0.518538446247811
396	1984	0.776835815389152	0.776835815389152	0.776835815389152
413	1984	0.491937784231252	0.491937784231252	0.491937784231252
416	1984	0.364280368567359	0.364280368567359	0.364280368567359
422	1984	0.627437765605718	0.627437765605718	0.627437765605718
435	1984	0.193248801079835	0.193248801079835	0.193248801079835
522	1984	0.267620101011439	0.267620101011439	0.267620101011439
1	1985	0.504679016919173	0.504679016919173	0.504679016919173
4	1985	0.434505760761127	0.434505760761127	0.434505760761127
5	1985	0.432082425452637	0.432082425452637	0.432082425452637
6	1985	0.418845611821138	0.418845611821138	0.418845611821138
7	1985	0.488343322435158	0.488343322435158	0.488343322435158
9	1985	0.426805520993531	0.426805520993531	0.426805520993531
10	1985	0.275294875619364	0.275294875619364	0.275294875619364
11	1985	0.409291949055828	0.409291949055828	0.409291949055828
12	1985	0.241043245267746	0.241043245267746	0.241043245267746
13	1985	0.50906020058338	0.50906020058338	0.50906020058338
14	1985	0.279398671095931	0.279398671095931	0.279398671095931
15	1985	0.293072769812953	0.293072769812953	0.293072769812953
16	1985	0.494388184682398	0.494388184682398	0.494388184682398
17	1985	0.489603035466796	0.489603035466796	0.489603035466796
18	1985	0.463192975490588	0.463192975490588	0.463192975490588
19	1985	0.223865337134585	0.223865337134585	0.223865337134585
20	1985	0.382656563861865	0.382656563861865	0.382656563861865
21	1985	0.370948097794748	0.370948097794748	0.370948097794748
22	1985	0.511092689807257	0.511092689807257	0.511092689807257
23	1985	0.403251727474172	0.403251727474172	0.403251727474172
24	1985	0.405948071701752	0.405948071701752	0.405948071701752
25	1985	0.43651841866618	0.43651841866618	0.43651841866618
26	1985	0.286204956881431	0.286204956881431	0.286204956881431
27	1985	0.463073422356045	0.463073422356045	0.463073422356045
28	1985	0.282508217105127	0.282508217105127	0.282508217105127
29	1985	0.449826078642991	0.449826078642991	0.449826078642991
30	1985	0.336213349408141	0.336213349408141	0.336213349408141
31	1985	0.623780775720505	0.623780775720505	0.623780775720505
32	1985	0.549028287145954	0.549028287145954	0.549028287145954
33	1985	0.543687690155372	0.543687690155372	0.543687690155372
34	1985	0.596132828449792	0.596132828449792	0.596132828449792
35	1985	0.637247096980678	0.637247096980678	0.637247096980678
36	1985	0.591925213050978	0.591925213050978	0.591925213050978
37	1985	0.51045870975976	0.51045870975976	0.51045870975976
38	1985	0.436600742136482	0.436600742136482	0.436600742136482
39	1985	0.441547338415846	0.441547338415846	0.441547338415846
40	1985	0.547878907461157	0.547878907461157	0.547878907461157
41	1985	0.494008000030724	0.494008000030724	0.494008000030724
42	1985	0.610965569398466	0.610965569398466	0.610965569398466
43	1985	0.549064200043733	0.549064200043733	0.549064200043733
44	1985	0.522034045265162	0.522034045265162	0.522034045265162
45	1985	0.598647009250397	0.598647009250397	0.598647009250397
46	1985	0.645275977703301	0.645275977703301	0.645275977703301
47	1985	0.663932423603376	0.663932423603376	0.663932423603376
48	1985	0.629570360603628	0.629570360603628	0.629570360603628
49	1985	0.594830426589719	0.594830426589719	0.594830426589719
50	1985	0.666768495350773	0.666768495350773	0.666768495350773
51	1985	0.605133922228898	0.605133922228898	0.605133922228898
52	1985	0.574272451339604	0.574272451339604	0.574272451339604
53	1985	0.605642189280567	0.605642189280567	0.605642189280567
54	1985	0.63350965856185	0.63350965856185	0.63350965856185
55	1985	0.698952740435807	0.698952740435807	0.698952740435807
56	1985	0.651549106792653	0.651549106792653	0.651549106792653
57	1985	0.606135245262945	0.606135245262945	0.606135245262945
58	1985	0.657762741404183	0.657762741404183	0.657762741404183
59	1985	0.662219797605077	0.662219797605077	0.662219797605077
60	1985	0.666941598929476	0.666941598929476	0.666941598929476
61	1985	0.595500995011976	0.595500995011976	0.595500995011976
62	1985	0.659893561532404	0.659893561532404	0.659893561532404
63	1985	0.630419621282486	0.630419621282486	0.630419621282486
64	1985	0.732457021144871	0.732457021144871	0.732457021144871
65	1985	0.735995084701554	0.735995084701554	0.735995084701554
66	1985	0.632386792300897	0.632386792300897	0.632386792300897
67	1985	0.764629106512912	0.764629106512912	0.764629106512912
68	1985	0.632336640632783	0.632336640632783	0.632336640632783
69	1985	0.646777566190397	0.646777566190397	0.646777566190397
70	1985	0.709999077091863	0.709999077091863	0.709999077091863
71	1985	0.702090783157534	0.702090783157534	0.702090783157534
72	1985	0.743069453917074	0.743069453917074	0.743069453917074
73	1985	0.722949432622516	0.722949432622516	0.722949432622516
74	1985	0.752129110478831	0.752129110478831	0.752129110478831
75	1985	0.730944236250979	0.730944236250979	0.730944236250979
76	1985	0.714872268032145	0.714872268032145	0.714872268032145
77	1985	0.611705753464703	0.611705753464703	0.611705753464703
78	1985	0.784786786131451	0.784786786131451	0.784786786131451
79	1985	0.735939171307982	0.735939171307982	0.735939171307982
80	1985	0.702518332186006	0.702518332186006	0.702518332186006
81	1985	0.797126792586669	0.797126792586669	0.797126792586669
82	1985	0.640378446511534	0.640378446511534	0.640378446511534
83	1985	0.742113906524343	0.742113906524343	0.742113906524343
84	1985	0.692591193948036	0.692591193948036	0.692591193948036
85	1985	0.683525001495755	0.683525001495755	0.683525001495755
86	1985	0.678220405034551	0.678220405034551	0.678220405034551
87	1985	0.759241135682963	0.759241135682963	0.759241135682963
88	1985	0.636401587496767	0.636401587496767	0.636401587496767
89	1985	0.775217477222241	0.775217477222241	0.775217477222241
90	1985	0.779883364437006	0.779883364437006	0.779883364437006
91	1985	0.564394115908587	0.564394115908587	0.564394115908587
92	1985	0.601082550956396	0.601082550956396	0.601082550956396
93	1985	0.778878816333873	0.778878816333873	0.778878816333873
94	1985	0.850356529404571	0.850356529404571	0.850356529404571
95	1985	0.726041413110156	0.726041413110156	0.726041413110156
96	1985	0.574433559771527	0.574433559771527	0.574433559771527
97	1985	0.572163855462563	0.572163855462563	0.572163855462563
98	1985	0.575354192401869	0.575354192401869	0.575354192401869
99	1985	0.571101488558839	0.571101488558839	0.571101488558839
100	1985	0.762802359582764	0.762802359582764	0.762802359582764
101	1985	0.769863434065218	0.769863434065218	0.769863434065218
102	1985	0.761797203241891	0.761797203241891	0.761797203241891
103	1985	0.472761294513851	0.472761294513851	0.472761294513851
104	1985	0.495771101302808	0.495771101302808	0.495771101302808
105	1985	0.575214631736781	0.575214631736781	0.575214631736781
106	1985	0.669295722930781	0.669295722930781	0.669295722930781
107	1985	0.631699991871783	0.631699991871783	0.631699991871783
108	1985	0.380429709072736	0.380429709072736	0.380429709072736
109	1985	0.530819721252272	0.530819721252272	0.530819721252272
110	1985	0.539657994972818	0.539657994972818	0.539657994972818
111	1985	0.4156789734637	0.4156789734637	0.4156789734637
112	1985	0.413131292285537	0.413131292285537	0.413131292285537
113	1985	0.463452603770185	0.463452603770185	0.463452603770185
114	1985	0.2878102971138	0.2878102971138	0.2878102971138
115	1985	0.514381506804956	0.514381506804956	0.514381506804956
116	1985	0.437450030895495	0.437450030895495	0.437450030895495
117	1985	0.423884515714999	0.423884515714999	0.423884515714999
118	1985	0.467643348653672	0.467643348653672	0.467643348653672
119	1985	0.594023564703788	0.594023564703788	0.594023564703788
120	1985	0.481724269597997	0.481724269597997	0.481724269597997
121	1985	0.400770903239762	0.400770903239762	0.400770903239762
122	1985	0.508317600715517	0.508317600715517	0.508317600715517
123	1985	0.489959176458276	0.489959176458276	0.489959176458276
124	1985	0.466752708377105	0.466752708377105	0.466752708377105
125	1985	0.467575029263471	0.467575029263471	0.467575029263471
126	1985	0.501156822175768	0.501156822175768	0.501156822175768
127	1985	0.356975745962814	0.356975745962814	0.356975745962814
128	1985	0.305226098023733	0.305226098023733	0.305226098023733
129	1985	0.305858338462905	0.305858338462905	0.305858338462905
130	1985	0.479276140634929	0.479276140634929	0.479276140634929
131	1985	0.31279590574819	0.31279590574819	0.31279590574819
132	1985	0.522012072763529	0.522012072763529	0.522012072763529
133	1985	0.513177047822724	0.513177047822724	0.513177047822724
134	1985	0.465637663701285	0.465637663701285	0.465637663701285
135	1985	0.465799036049607	0.465799036049607	0.465799036049607
136	1985	0.449565943316045	0.449565943316045	0.449565943316045
137	1985	0.391621545960078	0.391621545960078	0.391621545960078
138	1985	0.391621545960078	0.391621545960078	0.391621545960078
139	1985	0.409941706298898	0.409941706298898	0.409941706298898
140	1985	0.553132353487201	0.553132353487201	0.553132353487201
141	1985	0.375093910815549	0.375093910815549	0.375093910815549
142	1985	0.354526813017782	0.354526813017782	0.354526813017782
143	1985	0.377205370344996	0.377205370344996	0.377205370344996
144	1985	0.502054229054419	0.502054229054419	0.502054229054419
145	1985	0.615050297030669	0.615050297030669	0.615050297030669
146	1985	0.518005501491064	0.518005501491064	0.518005501491064
147	1985	0.47259186030159	0.47259186030159	0.47259186030159
148	1985	0.321029983033417	0.321029983033417	0.321029983033417
149	1985	0.379008352867959	0.379008352867959	0.379008352867959
150	1985	0.37378810875361	0.37378810875361	0.37378810875361
151	1985	0.621415894535943	0.621415894535943	0.621415894535943
152	1985	0.493541152446412	0.493541152446412	0.493541152446412
153	1985	0.393178804179755	0.393178804179755	0.393178804179755
154	1985	0.427627677807254	0.427627677807254	0.427627677807254
155	1985	0.422412708180289	0.422412708180289	0.422412708180289
156	1985	0.566370977625098	0.566370977625098	0.566370977625098
157	1985	0.183625230570204	0.183625230570204	0.183625230570204
158	1985	0.289905893595563	0.289905893595563	0.289905893595563
159	1985	0.289905893595563	0.289905893595563	0.289905893595563
160	1985	0.165154864617778	0.165154864617778	0.165154864617778
161	1985	0.192222233061838	0.192222233061838	0.192222233061838
162	1985	0.175478177413433	0.175478177413433	0.175478177413433
163	1985	0.302461917863761	0.302461917863761	0.302461917863761
164	1985	0.173963270180234	0.173963270180234	0.173963270180234
165	1985	0.278914045865214	0.278914045865214	0.278914045865214
166	1985	0.277759505211575	0.277759505211575	0.277759505211575
167	1985	0.28108776313545	0.28108776313545	0.28108776313545
168	1985	0.246968876278739	0.246968876278739	0.246968876278739
169	1985	0.199008068242635	0.199008068242635	0.199008068242635
170	1985	0.381395708885219	0.381395708885219	0.381395708885219
171	1985	0.271770302866026	0.271770302866026	0.271770302866026
172	1985	0.238231249487416	0.238231249487416	0.238231249487416
173	1985	0.424458812642711	0.424458812642711	0.424458812642711
174	1985	0.217642016102905	0.217642016102905	0.217642016102905
175	1985	0.19012669972417	0.19012669972417	0.19012669972417
176	1985	0.222307323396573	0.222307323396573	0.222307323396573
177	1985	0.315063847255341	0.315063847255341	0.315063847255341
178	1985	0.1907495053459	0.1907495053459	0.1907495053459
179	1985	0.133500259837984	0.133500259837984	0.133500259837984
181	1985	0.268729859142417	0.268729859142417	0.268729859142417
182	1985	0.188013130973241	0.188013130973241	0.188013130973241
183	1985	0.532473310949074	0.532473310949074	0.532473310949074
184	1985	0.163467878070789	0.163467878070789	0.163467878070789
185	1985	0.24876074012738	0.24876074012738	0.24876074012738
186	1985	0.536709925720464	0.536709925720464	0.536709925720464
187	1985	0.0463296770284545	0.0463296770284545	0.0463296770284545
189	1985	0.243390112998834	0.243390112998834	0.243390112998834
190	1985	0.177277785760198	0.177277785760198	0.177277785760198
191	1985	0.287974975076978	0.287974975076978	0.287974975076978
192	1985	0.471528002279282	0.471528002279282	0.471528002279282
193	1985	0.356544997259852	0.356544997259852	0.356544997259852
194	1985	0.311268467917978	0.311268467917978	0.311268467917978
195	1985	0.427145532367122	0.427145532367122	0.427145532367122
196	1985	0.506276764779033	0.506276764779033	0.506276764779033
197	1985	0.353316329614363	0.353316329614363	0.353316329614363
198	1985	0.353062716621858	0.353062716621858	0.353062716621858
199	1985	0.256639907381095	0.256639907381095	0.256639907381095
200	1985	0.201241583841268	0.201241583841268	0.201241583841268
201	1985	0.112819661661853	0.112819661661853	0.112819661661853
202	1985	0.264428889794122	0.264428889794122	0.264428889794122
203	1985	0.241388352239512	0.241388352239512	0.241388352239512
204	1985	0.099944642780013	0.099944642780013	0.099944642780013
205	1985	0.245928768839151	0.245928768839151	0.245928768839151
206	1985	0.205952582034629	0.205952582034629	0.205952582034629
207	1985	0.345138375957073	0.345138375957073	0.345138375957073
208	1985	0.164245337091769	0.164245337091769	0.164245337091769
209	1985	0.188091224166248	0.188091224166248	0.188091224166248
210	1985	0.225281944274431	0.225281944274431	0.225281944274431
211	1985	0.117667880794073	0.117667880794073	0.117667880794073
212	1985	0.309437660811316	0.309437660811316	0.309437660811316
213	1985	0.0718594450659855	0.0718594450659855	0.0718594450659855
214	1985	0.294222749694448	0.294222749694448	0.294222749694448
215	1985	0.300003717322297	0.300003717322297	0.300003717322297
216	1985	0.203335964377451	0.203335964377451	0.203335964377451
217	1985	0.199207384713227	0.199207384713227	0.199207384713227
218	1985	0.247976712677117	0.247976712677117	0.247976712677117
298	1985	0.60733101663706	0.60733101663706	0.60733101663706
305	1985	0.67225657585046	0.67225657585046	0.67225657585046
320	1985	0.535148116361148	0.535148116361148	0.535148116361148
349	1985	0.740241424640111	0.740241424640111	0.740241424640111
351	1985	0.693373421875044	0.693373421875044	0.693373421875044
367	1985	0.828073773051035	0.828073773051035	0.828073773051035
369	1985	0.536435427727631	0.536435427727631	0.536435427727631
374	1985	0.553127327296721	0.553127327296721	0.553127327296721
376	1985	0.686092062697574	0.686092062697574	0.686092062697574
380	1985	0.639699067405503	0.639699067405503	0.639699067405503
385	1985	0.645030874206521	0.645030874206521	0.645030874206521
393	1985	0.530935948066623	0.530935948066623	0.530935948066623
396	1985	0.783475426711197	0.783475426711197	0.783475426711197
413	1985	0.497259699226461	0.497259699226461	0.497259699226461
416	1985	0.367239078515421	0.367239078515421	0.367239078515421
422	1985	0.631021876673769	0.631021876673769	0.631021876673769
435	1985	0.195339106652758	0.195339106652758	0.195339106652758
522	1985	0.271504608518044	0.271504608518044	0.271504608518044
1	1986	0.508919815533426	0.508919815533426	0.508919815533426
4	1986	0.442074373301575	0.442074373301575	0.442074373301575
5	1986	0.440406585538832	0.440406585538832	0.440406585538832
6	1986	0.427533623107773	0.427533623107773	0.427533623107773
7	1986	0.490211204122779	0.490211204122779	0.490211204122779
9	1986	0.434239757788818	0.434239757788818	0.434239757788818
10	1986	0.277979108108625	0.277979108108625	0.277979108108625
11	1986	0.419202423832376	0.419202423832376	0.419202423832376
12	1986	0.246410557963118	0.246410557963118	0.246410557963118
13	1986	0.517455154420531	0.517455154420531	0.517455154420531
14	1986	0.288418239086989	0.288418239086989	0.288418239086989
15	1986	0.300872887722629	0.300872887722629	0.300872887722629
16	1986	0.496645329484613	0.496645329484613	0.496645329484613
17	1986	0.496979260173752	0.496979260173752	0.496979260173752
18	1986	0.471217830745892	0.471217830745892	0.471217830745892
19	1986	0.231231066850457	0.231231066850457	0.231231066850457
20	1986	0.387905939135058	0.387905939135058	0.387905939135058
21	1986	0.375415609565631	0.375415609565631	0.375415609565631
22	1986	0.516112761006417	0.516112761006417	0.516112761006417
23	1986	0.40340603337525	0.40340603337525	0.40340603337525
24	1986	0.410308683960394	0.410308683960394	0.410308683960394
25	1986	0.441809808701237	0.441809808701237	0.441809808701237
26	1986	0.291559108306109	0.291559108306109	0.291559108306109
27	1986	0.468591712300133	0.468591712300133	0.468591712300133
28	1986	0.285823197358248	0.285823197358248	0.285823197358248
29	1986	0.460788362634924	0.460788362634924	0.460788362634924
30	1986	0.339919887195373	0.339919887195373	0.339919887195373
31	1986	0.624865427711465	0.624865427711465	0.624865427711465
32	1986	0.549205306599957	0.549205306599957	0.549205306599957
33	1986	0.542147301275597	0.542147301275597	0.542147301275597
34	1986	0.596548507350357	0.596548507350357	0.596548507350357
35	1986	0.639454894698734	0.639454894698734	0.639454894698734
36	1986	0.590898295889935	0.590898295889935	0.590898295889935
37	1986	0.510979351961358	0.510979351961358	0.510979351961358
38	1986	0.442690292905442	0.442690292905442	0.442690292905442
39	1986	0.444838718600225	0.444838718600225	0.444838718600225
40	1986	0.550862761588764	0.550862761588764	0.550862761588764
41	1986	0.494828119253126	0.494828119253126	0.494828119253126
42	1986	0.614893623203766	0.614893623203766	0.614893623203766
43	1986	0.551751437641167	0.551751437641167	0.551751437641167
44	1986	0.527385165138835	0.527385165138835	0.527385165138835
45	1986	0.60165957019893	0.60165957019893	0.60165957019893
46	1986	0.649991037612622	0.649991037612622	0.649991037612622
47	1986	0.668319716129466	0.668319716129466	0.668319716129466
48	1986	0.633829911689052	0.633829911689052	0.633829911689052
49	1986	0.59802377646594	0.59802377646594	0.59802377646594
50	1986	0.669096613414271	0.669096613414271	0.669096613414271
51	1986	0.610534284330943	0.610534284330943	0.610534284330943
52	1986	0.57632980121778	0.57632980121778	0.57632980121778
53	1986	0.609559825597675	0.609559825597675	0.609559825597675
54	1986	0.639201413657443	0.639201413657443	0.639201413657443
55	1986	0.703277437228239	0.703277437228239	0.703277437228239
56	1986	0.652063357204384	0.652063357204384	0.652063357204384
57	1986	0.607857716820921	0.607857716820921	0.607857716820921
58	1986	0.656973907285028	0.656973907285028	0.656973907285028
59	1986	0.663127677026148	0.663127677026148	0.663127677026148
60	1986	0.667912488146518	0.667912488146518	0.667912488146518
61	1986	0.597233720235854	0.597233720235854	0.597233720235854
62	1986	0.660249879676603	0.660249879676603	0.660249879676603
63	1986	0.631335390733505	0.631335390733505	0.631335390733505
64	1986	0.73682263735476	0.73682263735476	0.73682263735476
65	1986	0.742533550293614	0.742533550293614	0.742533550293614
66	1986	0.639321917243633	0.639321917243633	0.639321917243633
67	1986	0.76931657677038	0.76931657677038	0.76931657677038
68	1986	0.645791816120182	0.645791816120182	0.645791816120182
69	1986	0.654596186620689	0.654596186620689	0.654596186620689
70	1986	0.714961181891818	0.714961181891818	0.714961181891818
71	1986	0.707764355386476	0.707764355386476	0.707764355386476
72	1986	0.744940585671584	0.744940585671584	0.744940585671584
73	1986	0.727633622255371	0.727633622255371	0.727633622255371
74	1986	0.754002593769623	0.754002593769623	0.754002593769623
75	1986	0.735827570409075	0.735827570409075	0.735827570409075
76	1986	0.71989212717962	0.71989212717962	0.71989212717962
77	1986	0.618083195463712	0.618083195463712	0.618083195463712
78	1986	0.789145248938695	0.789145248938695	0.789145248938695
79	1986	0.741678025815752	0.741678025815752	0.741678025815752
80	1986	0.70858826138811	0.70858826138811	0.70858826138811
81	1986	0.800206572067103	0.800206572067103	0.800206572067103
82	1986	0.647976203053376	0.647976203053376	0.647976203053376
83	1986	0.746820979210281	0.746820979210281	0.746820979210281
84	1986	0.698543970089738	0.698543970089738	0.698543970089738
85	1986	0.689598892553236	0.689598892553236	0.689598892553236
86	1986	0.684405419619606	0.684405419619606	0.684405419619606
87	1986	0.763977065409087	0.763977065409087	0.763977065409087
88	1986	0.64014123204271	0.64014123204271	0.64014123204271
89	1986	0.779448391053649	0.779448391053649	0.779448391053649
90	1986	0.783565503965727	0.783565503965727	0.783565503965727
91	1986	0.571127845460473	0.571127845460473	0.571127845460473
92	1986	0.607725658192384	0.607725658192384	0.607725658192384
93	1986	0.780705713983199	0.780705713983199	0.780705713983199
94	1986	0.854095961267005	0.854095961267005	0.854095961267005
95	1986	0.728923925703277	0.728923925703277	0.728923925703277
96	1986	0.57650783975625	0.57650783975625	0.57650783975625
97	1986	0.574142753812969	0.574142753812969	0.574142753812969
98	1986	0.577525531956646	0.577525531956646	0.577525531956646
99	1986	0.573217511535333	0.573217511535333	0.573217511535333
100	1986	0.765284021705765	0.765284021705765	0.765284021705765
101	1986	0.77393213802096	0.77393213802096	0.77393213802096
102	1986	0.764115508228922	0.764115508228922	0.764115508228922
103	1986	0.478548544987021	0.478548544987021	0.478548544987021
104	1986	0.500812840712955	0.500812840712955	0.500812840712955
105	1986	0.583804379797422	0.583804379797422	0.583804379797422
106	1986	0.680824876554341	0.680824876554341	0.680824876554341
107	1986	0.640193523111451	0.640193523111451	0.640193523111451
108	1986	0.388156431957413	0.388156431957413	0.388156431957413
109	1986	0.537019093606275	0.537019093606275	0.537019093606275
110	1986	0.543554661731181	0.543554661731181	0.543554661731181
111	1986	0.421584589949094	0.421584589949094	0.421584589949094
112	1986	0.414720217264438	0.414720217264438	0.414720217264438
113	1986	0.461846951156191	0.461846951156191	0.461846951156191
114	1986	0.291855833733139	0.291855833733139	0.291855833733139
115	1986	0.518851493996943	0.518851493996943	0.518851493996943
116	1986	0.449506564457827	0.449506564457827	0.449506564457827
117	1986	0.435208528326597	0.435208528326597	0.435208528326597
118	1986	0.475902961703531	0.475902961703531	0.475902961703531
119	1986	0.600880178499294	0.600880178499294	0.600880178499294
120	1986	0.487435915026531	0.487435915026531	0.487435915026531
121	1986	0.405084335921285	0.405084335921285	0.405084335921285
122	1986	0.514307967203555	0.514307967203555	0.514307967203555
123	1986	0.495693496592501	0.495693496592501	0.495693496592501
124	1986	0.471058847198499	0.471058847198499	0.471058847198499
125	1986	0.470990334334434	0.470990334334434	0.470990334334434
126	1986	0.507647596782065	0.507647596782065	0.507647596782065
127	1986	0.361399821309834	0.361399821309834	0.361399821309834
128	1986	0.309049845059693	0.309049845059693	0.309049845059693
129	1986	0.310970394810244	0.310970394810244	0.310970394810244
130	1986	0.484803028851149	0.484803028851149	0.484803028851149
131	1986	0.320980001771973	0.320980001771973	0.320980001771973
132	1986	0.528991886629078	0.528991886629078	0.528991886629078
133	1986	0.513329708982612	0.513329708982612	0.513329708982612
134	1986	0.473239141322054	0.473239141322054	0.473239141322054
135	1986	0.47348809262231	0.47348809262231	0.47348809262231
136	1986	0.452975989617937	0.452975989617937	0.452975989617937
137	1986	0.400665957546107	0.400665957546107	0.400665957546107
138	1986	0.400665957546107	0.400665957546107	0.400665957546107
139	1986	0.422108115193428	0.422108115193428	0.422108115193428
140	1986	0.561240606636381	0.561240606636381	0.561240606636381
141	1986	0.383330310672168	0.383330310672168	0.383330310672168
142	1986	0.373670326152175	0.373670326152175	0.373670326152175
143	1986	0.385145420098566	0.385145420098566	0.385145420098566
144	1986	0.512393705826678	0.512393705826678	0.512393705826678
145	1986	0.623032781119081	0.623032781119081	0.623032781119081
146	1986	0.525136145508886	0.525136145508886	0.525136145508886
147	1986	0.483869527716191	0.483869527716191	0.483869527716191
148	1986	0.329104564465248	0.329104564465248	0.329104564465248
149	1986	0.384601877959669	0.384601877959669	0.384601877959669
150	1986	0.383804748692647	0.383804748692647	0.383804748692647
151	1986	0.627280620246689	0.627280620246689	0.627280620246689
152	1986	0.502704194995975	0.502704194995975	0.502704194995975
153	1986	0.400603210210242	0.400603210210242	0.400603210210242
154	1986	0.436567505102279	0.436567505102279	0.436567505102279
155	1986	0.429715847421066	0.429715847421066	0.429715847421066
156	1986	0.584312419423055	0.584312419423055	0.584312419423055
157	1986	0.189421269544393	0.189421269544393	0.189421269544393
158	1986	0.295369423741354	0.295369423741354	0.295369423741354
159	1986	0.295369423741354	0.295369423741354	0.295369423741354
160	1986	0.16745000753851	0.16745000753851	0.16745000753851
161	1986	0.198408667751411	0.198408667751411	0.198408667751411
162	1986	0.18280540081532	0.18280540081532	0.18280540081532
163	1986	0.307814138225615	0.307814138225615	0.307814138225615
164	1986	0.178518205388138	0.178518205388138	0.178518205388138
165	1986	0.285511562799695	0.285511562799695	0.285511562799695
166	1986	0.281742286654916	0.281742286654916	0.281742286654916
167	1986	0.285677480928453	0.285677480928453	0.285677480928453
168	1986	0.251587013195273	0.251587013195273	0.251587013195273
169	1986	0.202526042530767	0.202526042530767	0.202526042530767
170	1986	0.390385922315237	0.390385922315237	0.390385922315237
171	1986	0.276044419699873	0.276044419699873	0.276044419699873
172	1986	0.2430807001161	0.2430807001161	0.2430807001161
173	1986	0.431316748381521	0.431316748381521	0.431316748381521
174	1986	0.221008233980981	0.221008233980981	0.221008233980981
175	1986	0.193575788178792	0.193575788178792	0.193575788178792
176	1986	0.231754843397875	0.231754843397875	0.231754843397875
177	1986	0.31853457901686	0.31853457901686	0.31853457901686
178	1986	0.195413786801145	0.195413786801145	0.195413786801145
179	1986	0.136552288762224	0.136552288762224	0.136552288762224
181	1986	0.27224537302388	0.27224537302388	0.27224537302388
182	1986	0.192737822288115	0.192737822288115	0.192737822288115
183	1986	0.535069505866335	0.535069505866335	0.535069505866335
184	1986	0.164421754069903	0.164421754069903	0.164421754069903
185	1986	0.255813077606951	0.255813077606951	0.255813077606951
186	1986	0.544823086882136	0.544823086882136	0.544823086882136
187	1986	0.0469556086699518	0.0469556086699518	0.0469556086699518
189	1986	0.24697366125968	0.24697366125968	0.24697366125968
190	1986	0.178704664892328	0.178704664892328	0.178704664892328
191	1986	0.29166828346284	0.29166828346284	0.29166828346284
192	1986	0.478762989684375	0.478762989684375	0.478762989684375
193	1986	0.368358537606422	0.368358537606422	0.368358537606422
194	1986	0.316191879101073	0.316191879101073	0.316191879101073
195	1986	0.432864673291127	0.432864673291127	0.432864673291127
196	1986	0.513035040747432	0.513035040747432	0.513035040747432
197	1986	0.362157318394753	0.362157318394753	0.362157318394753
198	1986	0.363804263094938	0.363804263094938	0.363804263094938
199	1986	0.260019834623951	0.260019834623951	0.260019834623951
200	1986	0.205009596448503	0.205009596448503	0.205009596448503
201	1986	0.116362838236525	0.116362838236525	0.116362838236525
202	1986	0.27264428391793	0.27264428391793	0.27264428391793
203	1986	0.247513926770826	0.247513926770826	0.247513926770826
204	1986	0.102492739163763	0.102492739163763	0.102492739163763
205	1986	0.251723777451043	0.251723777451043	0.251723777451043
206	1986	0.212594338686422	0.212594338686422	0.212594338686422
207	1986	0.350321836076648	0.350321836076648	0.350321836076648
208	1986	0.166563994294072	0.166563994294072	0.166563994294072
209	1986	0.191165050808461	0.191165050808461	0.191165050808461
210	1986	0.228638523119638	0.228638523119638	0.228638523119638
211	1986	0.11939355992777	0.11939355992777	0.11939355992777
212	1986	0.314858148021138	0.314858148021138	0.314858148021138
213	1986	0.0735755563328166	0.0735755563328166	0.0735755563328166
214	1986	0.296770098387785	0.296770098387785	0.296770098387785
215	1986	0.302125128909231	0.302125128909231	0.302125128909231
216	1986	0.210380871858563	0.210380871858563	0.210380871858563
217	1986	0.20150776323264	0.20150776323264	0.20150776323264
218	1986	0.252098083902686	0.252098083902686	0.252098083902686
298	1986	0.607575415115776	0.607575415115776	0.607575415115776
305	1986	0.677461192662453	0.677461192662453	0.677461192662453
320	1986	0.542045339867268	0.542045339867268	0.542045339867268
349	1986	0.740031413127514	0.740031413127514	0.740031413127514
351	1986	0.693442502963971	0.693442502963971	0.693442502963971
367	1986	0.831174877096316	0.831174877096316	0.831174877096316
369	1986	0.537195208033165	0.537195208033165	0.537195208033165
374	1986	0.559961220117089	0.559961220117089	0.559961220117089
376	1986	0.690960190288369	0.690960190288369	0.690960190288369
380	1986	0.644039044693453	0.644039044693453	0.644039044693453
385	1986	0.648127840672875	0.648127840672875	0.648127840672875
393	1986	0.542647742387395	0.542647742387395	0.542647742387395
396	1986	0.789808629704337	0.789808629704337	0.789808629704337
413	1986	0.50224368157862	0.50224368157862	0.50224368157862
416	1986	0.372817787232845	0.372817787232845	0.372817787232845
422	1986	0.634140962082224	0.634140962082224	0.634140962082224
435	1986	0.197455978133487	0.197455978133487	0.197455978133487
522	1986	0.275213290778442	0.275213290778442	0.275213290778442
1	1987	0.513156150677928	0.513156150677928	0.513156150677928
4	1987	0.449760297525636	0.449760297525636	0.449760297525636
5	1987	0.44897480597739	0.44897480597739	0.44897480597739
6	1987	0.436360757902887	0.436360757902887	0.436360757902887
7	1987	0.492018582934519	0.492018582934519	0.492018582934519
9	1987	0.441559965159643	0.441559965159643	0.441559965159643
10	1987	0.280689992395709	0.280689992395709	0.280689992395709
11	1987	0.428883378087713	0.428883378087713	0.428883378087713
12	1987	0.251008487942181	0.251008487942181	0.251008487942181
13	1987	0.525539959112178	0.525539959112178	0.525539959112178
14	1987	0.298262994900993	0.298262994900993	0.298262994900993
15	1987	0.307350544071746	0.307350544071746	0.307350544071746
16	1987	0.499096060219182	0.499096060219182	0.499096060219182
17	1987	0.503943432064799	0.503943432064799	0.503943432064799
18	1987	0.47938777608005	0.47938777608005	0.47938777608005
19	1987	0.238862622064304	0.238862622064304	0.238862622064304
20	1987	0.392607305480987	0.392607305480987	0.392607305480987
21	1987	0.379670255092928	0.379670255092928	0.379670255092928
22	1987	0.520549867625719	0.520549867625719	0.520549867625719
23	1987	0.403902436683285	0.403902436683285	0.403902436683285
24	1987	0.415245816041497	0.415245816041497	0.415245816041497
25	1987	0.44692630710046	0.44692630710046	0.44692630710046
26	1987	0.296844805421346	0.296844805421346	0.296844805421346
27	1987	0.473873292897881	0.473873292897881	0.473873292897881
28	1987	0.289547085110214	0.289547085110214	0.289547085110214
29	1987	0.470482744842306	0.470482744842306	0.470482744842306
30	1987	0.343282489647725	0.343282489647725	0.343282489647725
31	1987	0.626637989232597	0.626637989232597	0.626637989232597
32	1987	0.549772041676671	0.549772041676671	0.549772041676671
33	1987	0.540787581987681	0.540787581987681	0.540787581987681
34	1987	0.597146128120179	0.597146128120179	0.597146128120179
35	1987	0.642347410047112	0.642347410047112	0.642347410047112
36	1987	0.590374886623096	0.590374886623096	0.590374886623096
37	1987	0.511373839582171	0.511373839582171	0.511373839582171
38	1987	0.448616011904953	0.448616011904953	0.448616011904953
39	1987	0.448702418374373	0.448702418374373	0.448702418374373
40	1987	0.554033160062097	0.554033160062097	0.554033160062097
41	1987	0.495902398471827	0.495902398471827	0.495902398471827
42	1987	0.619185180564102	0.619185180564102	0.619185180564102
43	1987	0.553739175363849	0.553739175363849	0.553739175363849
44	1987	0.532006243094296	0.532006243094296	0.532006243094296
45	1987	0.605925367494082	0.605925367494082	0.605925367494082
46	1987	0.653719049677147	0.653719049677147	0.653719049677147
47	1987	0.671715418897624	0.671715418897624	0.671715418897624
48	1987	0.638633199925886	0.638633199925886	0.638633199925886
49	1987	0.600786720589451	0.600786720589451	0.600786720589451
50	1987	0.670708025101432	0.670708025101432	0.670708025101432
51	1987	0.615122521565507	0.615122521565507	0.615122521565507
52	1987	0.582058621718782	0.582058621718782	0.582058621718782
53	1987	0.612865002893913	0.612865002893913	0.612865002893913
54	1987	0.643959335662198	0.643959335662198	0.643959335662198
55	1987	0.708290187831251	0.708290187831251	0.708290187831251
56	1987	0.653315832736874	0.653315832736874	0.653315832736874
57	1987	0.610020180621963	0.610020180621963	0.610020180621963
58	1987	0.656293863356465	0.656293863356465	0.656293863356465
59	1987	0.665579195515738	0.665579195515738	0.665579195515738
60	1987	0.667703868558359	0.667703868558359	0.667703868558359
61	1987	0.59854398847624	0.59854398847624	0.59854398847624
62	1987	0.661117905500737	0.661117905500737	0.661117905500737
63	1987	0.633947391988542	0.633947391988542	0.633947391988542
64	1987	0.740653952896116	0.740653952896116	0.740653952896116
65	1987	0.749100886537568	0.749100886537568	0.749100886537568
66	1987	0.646528697516312	0.646528697516312	0.646528697516312
67	1987	0.774436506818183	0.774436506818183	0.774436506818183
68	1987	0.658455429193451	0.658455429193451	0.658455429193451
69	1987	0.661834567144937	0.661834567144937	0.661834567144937
70	1987	0.719655997915113	0.719655997915113	0.719655997915113
71	1987	0.713214723565811	0.713214723565811	0.713214723565811
72	1987	0.746183723054347	0.746183723054347	0.746183723054347
73	1987	0.73191210186396	0.73191210186396	0.73191210186396
74	1987	0.755458397748291	0.755458397748291	0.755458397748291
75	1987	0.739966476612889	0.739966476612889	0.739966476612889
76	1987	0.724432920815047	0.724432920815047	0.724432920815047
77	1987	0.624610738276322	0.624610738276322	0.624610738276322
78	1987	0.792974063710265	0.792974063710265	0.792974063710265
79	1987	0.746000909896181	0.746000909896181	0.746000909896181
80	1987	0.714424005535362	0.714424005535362	0.714424005535362
81	1987	0.803027231747842	0.803027231747842	0.803027231747842
82	1987	0.654551164825902	0.654551164825902	0.654551164825902
83	1987	0.750994907626711	0.750994907626711	0.750994907626711
84	1987	0.704817435302848	0.704817435302848	0.704817435302848
85	1987	0.695146347483245	0.695146347483245	0.695146347483245
86	1987	0.689687492567456	0.689687492567456	0.689687492567456
87	1987	0.767610044540024	0.767610044540024	0.767610044540024
88	1987	0.643913647989024	0.643913647989024	0.643913647989024
89	1987	0.783359607882786	0.783359607882786	0.783359607882786
90	1987	0.786106320643567	0.786106320643567	0.786106320643567
91	1987	0.577772296760986	0.577772296760986	0.577772296760986
92	1987	0.614449061909466	0.614449061909466	0.614449061909466
93	1987	0.781792173038159	0.781792173038159	0.781792173038159
94	1987	0.856907454510843	0.856907454510843	0.856907454510843
95	1987	0.731698345712538	0.731698345712538	0.731698345712538
96	1987	0.579113237138954	0.579113237138954	0.579113237138954
97	1987	0.577756687968301	0.577756687968301	0.577756687968301
98	1987	0.578532382841044	0.578532382841044	0.578532382841044
99	1987	0.574873803285639	0.574873803285639	0.574873803285639
100	1987	0.76635487222221	0.76635487222221	0.76635487222221
101	1987	0.77719665363177	0.77719665363177	0.77719665363177
102	1987	0.764950694688475	0.764950694688475	0.764950694688475
103	1987	0.48406787356891	0.48406787356891	0.48406787356891
104	1987	0.50479767989388	0.50479767989388	0.50479767989388
105	1987	0.591665363700523	0.591665363700523	0.591665363700523
106	1987	0.688009960296971	0.688009960296971	0.688009960296971
107	1987	0.646222036369074	0.646222036369074	0.646222036369074
108	1987	0.396025884685754	0.396025884685754	0.396025884685754
109	1987	0.540874356319817	0.540874356319817	0.540874356319817
110	1987	0.547298264928062	0.547298264928062	0.547298264928062
111	1987	0.427388536308693	0.427388536308693	0.427388536308693
112	1987	0.417866935440012	0.417866935440012	0.417866935440012
113	1987	0.460913181902899	0.460913181902899	0.460913181902899
114	1987	0.296160900320536	0.296160900320536	0.296160900320536
115	1987	0.523211716753952	0.523211716753952	0.523211716753952
116	1987	0.461366755966628	0.461366755966628	0.461366755966628
117	1987	0.446178253310485	0.446178253310485	0.446178253310485
118	1987	0.483000563806701	0.483000563806701	0.483000563806701
119	1987	0.607644673886591	0.607644673886591	0.607644673886591
120	1987	0.492942411881464	0.492942411881464	0.492942411881464
121	1987	0.409535493270775	0.409535493270775	0.409535493270775
122	1987	0.518982984881993	0.518982984881993	0.518982984881993
123	1987	0.501711501340063	0.501711501340063	0.501711501340063
124	1987	0.475343719676363	0.475343719676363	0.475343719676363
125	1987	0.47394628169592	0.47394628169592	0.47394628169592
126	1987	0.514812279136724	0.514812279136724	0.514812279136724
127	1987	0.365142046989313	0.365142046989313	0.365142046989313
128	1987	0.310632994575365	0.310632994575365	0.310632994575365
129	1987	0.316124414270078	0.316124414270078	0.316124414270078
130	1987	0.4907004437543	0.4907004437543	0.4907004437543
131	1987	0.328678848178423	0.328678848178423	0.328678848178423
132	1987	0.534913354548544	0.534913354548544	0.534913354548544
133	1987	0.513547235636718	0.513547235636718	0.513547235636718
134	1987	0.48056796420046	0.48056796420046	0.48056796420046
135	1987	0.480898326216017	0.480898326216017	0.480898326216017
136	1987	0.456493046595481	0.456493046595481	0.456493046595481
137	1987	0.410114918881626	0.410114918881626	0.410114918881626
138	1987	0.410114918881626	0.410114918881626	0.410114918881626
139	1987	0.433052235790615	0.433052235790615	0.433052235790615
140	1987	0.56761101260185	0.56761101260185	0.56761101260185
141	1987	0.392095865886549	0.392095865886549	0.392095865886549
142	1987	0.395130649755292	0.395130649755292	0.395130649755292
143	1987	0.393527968224955	0.393527968224955	0.393527968224955
144	1987	0.521588209311332	0.521588209311332	0.521588209311332
145	1987	0.630905624675307	0.630905624675307	0.630905624675307
146	1987	0.532911348897779	0.532911348897779	0.532911348897779
147	1987	0.494361829456816	0.494361829456816	0.494361829456816
148	1987	0.336448515606521	0.336448515606521	0.336448515606521
149	1987	0.389278643724498	0.389278643724498	0.389278643724498
150	1987	0.394610549739563	0.394610549739563	0.394610549739563
151	1987	0.633120693500338	0.633120693500338	0.633120693500338
152	1987	0.511448471220156	0.511448471220156	0.511448471220156
153	1987	0.408011719636839	0.408011719636839	0.408011719636839
154	1987	0.445631478255073	0.445631478255073	0.445631478255073
155	1987	0.437703584001938	0.437703584001938	0.437703584001938
156	1987	0.599362919022926	0.599362919022926	0.599362919022926
157	1987	0.195506738472352	0.195506738472352	0.195506738472352
158	1987	0.30099705256389	0.30099705256389	0.30099705256389
159	1987	0.30099705256389	0.30099705256389	0.30099705256389
160	1987	0.169758658911033	0.169758658911033	0.169758658911033
161	1987	0.205248148111085	0.205248148111085	0.205248148111085
162	1987	0.190958928841258	0.190958928841258	0.190958928841258
163	1987	0.313374896667361	0.313374896667361	0.313374896667361
164	1987	0.183114547403652	0.183114547403652	0.183114547403652
165	1987	0.291998500552243	0.291998500552243	0.291998500552243
166	1987	0.285602624739312	0.285602624739312	0.285602624739312
167	1987	0.290074334774066	0.290074334774066	0.290074334774066
168	1987	0.256510204257204	0.256510204257204	0.256510204257204
169	1987	0.205792216775613	0.205792216775613	0.205792216775613
170	1987	0.398711171871288	0.398711171871288	0.398711171871288
171	1987	0.280060613353107	0.280060613353107	0.280060613353107
172	1987	0.248761535538524	0.248761535538524	0.248761535538524
173	1987	0.437186947355552	0.437186947355552	0.437186947355552
174	1987	0.224324532579788	0.224324532579788	0.224324532579788
175	1987	0.196778882282027	0.196778882282027	0.196778882282027
176	1987	0.241358131226833	0.241358131226833	0.241358131226833
177	1987	0.322421589337195	0.322421589337195	0.322421589337195
178	1987	0.200256180032719	0.200256180032719	0.200256180032719
179	1987	0.140019973553223	0.140019973553223	0.140019973553223
181	1987	0.274938210303364	0.274938210303364	0.274938210303364
182	1987	0.19678240262542	0.19678240262542	0.19678240262542
183	1987	0.5375672953488	0.5375672953488	0.5375672953488
184	1987	0.165677828048047	0.165677828048047	0.165677828048047
185	1987	0.26222219842779	0.26222219842779	0.26222219842779
186	1987	0.55274879906403	0.55274879906403	0.55274879906403
187	1987	0.0475268782897877	0.0475268782897877	0.0475268782897877
189	1987	0.249728840568165	0.249728840568165	0.249728840568165
190	1987	0.180527083584782	0.180527083584782	0.180527083584782
191	1987	0.295400772026822	0.295400772026822	0.295400772026822
192	1987	0.486127132532044	0.486127132532044	0.486127132532044
193	1987	0.380359630331795	0.380359630331795	0.380359630331795
194	1987	0.321010757391303	0.321010757391303	0.321010757391303
195	1987	0.437887002427672	0.437887002427672	0.437887002427672
196	1987	0.520198787894031	0.520198787894031	0.520198787894031
197	1987	0.371573631038679	0.371573631038679	0.371573631038679
198	1987	0.373574248983891	0.373574248983891	0.373574248983891
199	1987	0.263174796224088	0.263174796224088	0.263174796224088
200	1987	0.208478228797068	0.208478228797068	0.208478228797068
201	1987	0.11964872848343	0.11964872848343	0.11964872848343
202	1987	0.280776182269732	0.280776182269732	0.280776182269732
203	1987	0.254448606204489	0.254448606204489	0.254448606204489
204	1987	0.105188296281005	0.105188296281005	0.105188296281005
205	1987	0.25784106571461	0.25784106571461	0.25784106571461
206	1987	0.219257207027886	0.219257207027886	0.219257207027886
207	1987	0.35563338396256	0.35563338396256	0.35563338396256
208	1987	0.169153216007516	0.169153216007516	0.169153216007516
209	1987	0.19469874068008	0.19469874068008	0.19469874068008
210	1987	0.232421172242287	0.232421172242287	0.232421172242287
211	1987	0.120964591418417	0.120964591418417	0.120964591418417
212	1987	0.320254174739468	0.320254174739468	0.320254174739468
213	1987	0.0752729593568068	0.0752729593568068	0.0752729593568068
214	1987	0.298775472406939	0.298775472406939	0.298775472406939
215	1987	0.304114405023175	0.304114405023175	0.304114405023175
216	1987	0.217430721046313	0.217430721046313	0.217430721046313
217	1987	0.204165565507226	0.204165565507226	0.204165565507226
218	1987	0.255716140309683	0.255716140309683	0.255716140309683
298	1987	0.608515401155561	0.608515401155561	0.608515401155561
305	1987	0.682481741349906	0.682481741349906	0.682481741349906
320	1987	0.547882888612395	0.547882888612395	0.547882888612395
349	1987	0.738041563478658	0.738041563478658	0.738041563478658
351	1987	0.692039304391845	0.692039304391845	0.692039304391845
367	1987	0.834447433425227	0.834447433425227	0.834447433425227
369	1987	0.537841857816544	0.537841857816544	0.537841857816544
374	1987	0.566867745501976	0.566867745501976	0.566867745501976
376	1987	0.695843182859747	0.695843182859747	0.695843182859747
380	1987	0.648590227922411	0.648590227922411	0.648590227922411
385	1987	0.650641858930113	0.650641858930113	0.650641858930113
393	1987	0.552982040915776	0.552982040915776	0.552982040915776
396	1987	0.795940408896203	0.795940408896203	0.795940408896203
413	1987	0.507099410297388	0.507099410297388	0.507099410297388
416	1987	0.379912150159428	0.379912150159428	0.379912150159428
422	1987	0.637291325302893	0.637291325302893	0.637291325302893
435	1987	0.199655710663365	0.199655710663365	0.199655710663365
522	1987	0.279230127249489	0.279230127249489	0.279230127249489
1	1988	0.517366218751148	0.517366218751148	0.517366218751148
4	1988	0.457339947964844	0.457339947964844	0.457339947964844
5	1988	0.457273657051327	0.457273657051327	0.457273657051327
6	1988	0.444881966689293	0.444881966689293	0.444881966689293
7	1988	0.493961258525444	0.493961258525444	0.493961258525444
9	1988	0.448933426778373	0.448933426778373	0.448933426778373
10	1988	0.283636313395384	0.283636313395384	0.283636313395384
11	1988	0.438314123644278	0.438314123644278	0.438314123644278
12	1988	0.25502611440668	0.25502611440668	0.25502611440668
13	1988	0.533244456725844	0.533244456725844	0.533244456725844
14	1988	0.308666009958892	0.308666009958892	0.308666009958892
15	1988	0.311640300920715	0.311640300920715	0.311640300920715
16	1988	0.502206758248765	0.502206758248765	0.502206758248765
17	1988	0.510587395385322	0.510587395385322	0.510587395385322
18	1988	0.488095393612413	0.488095393612413	0.488095393612413
19	1988	0.246760448972289	0.246760448972289	0.246760448972289
20	1988	0.397443235384596	0.397443235384596	0.397443235384596
21	1988	0.383754249903378	0.383754249903378	0.383754249903378
22	1988	0.524909606479944	0.524909606479944	0.524909606479944
23	1988	0.40585654876266	0.40585654876266	0.40585654876266
24	1988	0.420686197826201	0.420686197826201	0.420686197826201
25	1988	0.451991792232148	0.451991792232148	0.451991792232148
26	1988	0.30194930279925	0.30194930279925	0.30194930279925
27	1988	0.478653976769845	0.478653976769845	0.478653976769845
28	1988	0.29320285446065	0.29320285446065	0.29320285446065
29	1988	0.478488440722524	0.478488440722524	0.478488440722524
30	1988	0.346182993463925	0.346182993463925	0.346182993463925
31	1988	0.629437243165523	0.629437243165523	0.629437243165523
32	1988	0.55102864686937	0.55102864686937	0.55102864686937
33	1988	0.540289143206063	0.540289143206063	0.540289143206063
34	1988	0.597706835824145	0.597706835824145	0.597706835824145
35	1988	0.646470033205959	0.646470033205959	0.646470033205959
36	1988	0.589966465014365	0.589966465014365	0.589966465014365
37	1988	0.513085108234564	0.513085108234564	0.513085108234564
38	1988	0.454304970256529	0.454304970256529	0.454304970256529
39	1988	0.454405219160539	0.454405219160539	0.454405219160539
40	1988	0.55798553496567	0.55798553496567	0.55798553496567
41	1988	0.497772555877888	0.497772555877888	0.497772555877888
42	1988	0.624749992543385	0.624749992543385	0.624749992543385
43	1988	0.555221293792136	0.555221293792136	0.555221293792136
44	1988	0.53602163783659	0.53602163783659	0.53602163783659
45	1988	0.612756563470778	0.612756563470778	0.612756563470778
46	1988	0.657906385943194	0.657906385943194	0.657906385943194
47	1988	0.675089912584126	0.675089912584126	0.675089912584126
48	1988	0.643156102902366	0.643156102902366	0.643156102902366
49	1988	0.603367300244213	0.603367300244213	0.603367300244213
50	1988	0.672100350921873	0.672100350921873	0.672100350921873
51	1988	0.619639072557936	0.619639072557936	0.619639072557936
52	1988	0.592458519809574	0.592458519809574	0.592458519809574
53	1988	0.618454979310209	0.618454979310209	0.618454979310209
54	1988	0.648472500513337	0.648472500513337	0.648472500513337
55	1988	0.714666779466538	0.714666779466538	0.714666779466538
56	1988	0.655336287091419	0.655336287091419	0.655336287091419
57	1988	0.612566985385978	0.612566985385978	0.612566985385978
58	1988	0.658796325455817	0.658796325455817	0.658796325455817
59	1988	0.669401816484202	0.669401816484202	0.669401816484202
60	1988	0.667400584370082	0.667400584370082	0.667400584370082
61	1988	0.599579008421873	0.599579008421873	0.599579008421873
62	1988	0.662526768984589	0.662526768984589	0.662526768984589
63	1988	0.637977027414578	0.637977027414578	0.637977027414578
64	1988	0.74422797010302	0.74422797010302	0.74422797010302
65	1988	0.75571043201264	0.75571043201264	0.75571043201264
66	1988	0.653666059760982	0.653666059760982	0.653666059760982
67	1988	0.779852067502063	0.779852067502063	0.779852067502063
68	1988	0.670795768391507	0.670795768391507	0.670795768391507
69	1988	0.66983480064802	0.66983480064802	0.66983480064802
70	1988	0.724079538591044	0.724079538591044	0.724079538591044
71	1988	0.718230863287275	0.718230863287275	0.718230863287275
72	1988	0.747841859898708	0.747841859898708	0.747841859898708
73	1988	0.73651978451836	0.73651978451836	0.73651978451836
74	1988	0.757205009426303	0.757205009426303	0.757205009426303
75	1988	0.743791612024511	0.743791612024511	0.743791612024511
76	1988	0.728941538810582	0.728941538810582	0.728941538810582
77	1988	0.632398397875071	0.632398397875071	0.632398397875071
78	1988	0.795708304839819	0.795708304839819	0.795708304839819
79	1988	0.749517170482511	0.749517170482511	0.749517170482511
80	1988	0.71987537362007	0.71987537362007	0.71987537362007
81	1988	0.806785723172951	0.806785723172951	0.806785723172951
82	1988	0.661590249889615	0.661590249889615	0.661590249889615
83	1988	0.755120163749093	0.755120163749093	0.755120163749093
84	1988	0.710720093454911	0.710720093454911	0.710720093454911
85	1988	0.700178033176722	0.700178033176722	0.700178033176722
86	1988	0.695121100885603	0.695121100885603	0.695121100885603
87	1988	0.771024970684554	0.771024970684554	0.771024970684554
88	1988	0.648028092545545	0.648028092545545	0.648028092545545
89	1988	0.786985545437437	0.786985545437437	0.786985545437437
90	1988	0.788284410528421	0.788284410528421	0.788284410528421
91	1988	0.584730783523922	0.584730783523922	0.584730783523922
92	1988	0.621557695439428	0.621557695439428	0.621557695439428
93	1988	0.782292178244659	0.782292178244659	0.782292178244659
94	1988	0.859134224491114	0.859134224491114	0.859134224491114
95	1988	0.735795309727293	0.735795309727293	0.735795309727293
96	1988	0.581964390021836	0.581964390021836	0.581964390021836
97	1988	0.582052419381804	0.582052419381804	0.582052419381804
98	1988	0.579413176249994	0.579413176249994	0.579413176249994
99	1988	0.57634289802687	0.57634289802687	0.57634289802687
100	1988	0.76579623606358	0.76579623606358	0.76579623606358
101	1988	0.779113089884224	0.779113089884224	0.779113089884224
102	1988	0.764128281525908	0.764128281525908	0.764128281525908
103	1988	0.489101581288343	0.489101581288343	0.489101581288343
104	1988	0.508616834446923	0.508616834446923	0.508616834446923
105	1988	0.598827627989511	0.598827627989511	0.598827627989511
106	1988	0.691915792017007	0.691915792017007	0.691915792017007
107	1988	0.649159747408634	0.649159747408634	0.649159747408634
108	1988	0.404159089171742	0.404159089171742	0.404159089171742
109	1988	0.544980656592745	0.544980656592745	0.544980656592745
110	1988	0.552282225311331	0.552282225311331	0.552282225311331
111	1988	0.432993125324501	0.432993125324501	0.432993125324501
112	1988	0.42241258348479	0.42241258348479	0.42241258348479
113	1988	0.460168780222708	0.460168780222708	0.460168780222708
114	1988	0.300838102327793	0.300838102327793	0.300838102327793
115	1988	0.526812111647513	0.526812111647513	0.526812111647513
116	1988	0.473609108037171	0.473609108037171	0.473609108037171
117	1988	0.458283419328684	0.458283419328684	0.458283419328684
118	1988	0.489922413234404	0.489922413234404	0.489922413234404
119	1988	0.613674512122942	0.613674512122942	0.613674512122942
120	1988	0.496878965076368	0.496878965076368	0.496878965076368
121	1988	0.413982576357571	0.413982576357571	0.413982576357571
122	1988	0.520983619166628	0.520983619166628	0.520983619166628
123	1988	0.506331064998863	0.506331064998863	0.506331064998863
124	1988	0.479172906134419	0.479172906134419	0.479172906134419
125	1988	0.476554516946194	0.476554516946194	0.476554516946194
126	1988	0.520928423523421	0.520928423523421	0.520928423523421
127	1988	0.368300361967096	0.368300361967096	0.368300361967096
128	1988	0.310797305494619	0.310797305494619	0.310797305494619
129	1988	0.321395290601153	0.321395290601153	0.321395290601153
130	1988	0.4960632713177	0.4960632713177	0.4960632713177
131	1988	0.334696177617537	0.334696177617537	0.334696177617537
132	1988	0.538787074723549	0.538787074723549	0.538787074723549
133	1988	0.514229082976455	0.514229082976455	0.514229082976455
134	1988	0.48757520519368	0.48757520519368	0.48757520519368
135	1988	0.487975514824377	0.487975514824377	0.487975514824377
136	1988	0.460414067237681	0.460414067237681	0.460414067237681
137	1988	0.419275786263085	0.419275786263085	0.419275786263085
138	1988	0.419275786263085	0.419275786263085	0.419275786263085
139	1988	0.442851550012267	0.442851550012267	0.442851550012267
140	1988	0.572607310375107	0.572607310375107	0.572607310375107
141	1988	0.400810897738252	0.400810897738252	0.400810897738252
142	1988	0.414787891509993	0.414787891509993	0.414787891509993
143	1988	0.400968304176066	0.400968304176066	0.400968304176066
144	1988	0.529372691182856	0.529372691182856	0.529372691182856
145	1988	0.639118442070455	0.639118442070455	0.639118442070455
146	1988	0.536798111989026	0.536798111989026	0.536798111989026
147	1988	0.504923151063041	0.504923151063041	0.504923151063041
148	1988	0.344036155270425	0.344036155270425	0.344036155270425
149	1988	0.393137248838049	0.393137248838049	0.393137248838049
150	1988	0.405806974871307	0.405806974871307	0.405806974871307
151	1988	0.638936184892409	0.638936184892409	0.638936184892409
152	1988	0.520470468943757	0.520470468943757	0.520470468943757
153	1988	0.416137665331999	0.416137665331999	0.416137665331999
154	1988	0.454282660392888	0.454282660392888	0.454282660392888
[truncated: 7,703 more rows]
